# Supplementary material for: Passive acoustic monitoring (PAM) to assess benthic communities associated with offshore wind farms: insights and future directions
Source: Environ Monit Assess. 2026 Jun 29;198(7):783. doi: 10.1007/s10661-026-15614-5 (PMC13314827; doi:10.1007/s10661-026-15614-5)
Supplement: Supplementary file 2 — (XLSX 129 KB) [file 10661_2026_15614_MOESM2_ESM.xlsx]

## Sheet: mnr_reported_2021
application_id	project	submitting_organisation	lead_organisation	project_start_date	project_end_date	estimated_project_duration	status	regulator	licence	voluntary_notification	notes	aan_ns	activity	activity_sub_type	start_date	end_date	estimated_duration	frequency	sound_pressure_level	sound_exposure_level	survey_dimensions	pile_length	average_hammer_energy	max_airgun_volume	pile_diameter	wall_thickness	tnt_equivalent	max_hammer_energy	hammer_model	pile_type_material	piling_characteristics	noise_mitigation_screen	hammer_modifications	small_bubble_curtain	marine_mammal_observers	big_bubble_curtain	soft_start	cooperation_agreement	double_big_bubble_curtain	passive_acoustic_monitoring	other_bubble_curtain	other_abatement	other_mitigation	other	actual_date	actual_frequency	actual_sound_pressure_level	actual_sound_exposure_level	actual_survey_dimensions
2533	Migrated AAN: 2533/1	Abpmer	Abpmer	2021-08-24	2021-12-31	56	closed	MD-LOT	EPS/BS-00009168, MS-00009192	FALSE	Where some of the activity may take place in 2022, a separate entry has been created ref: 2535. The work will be associated with the Marine Licence (Marine Scotland) MS-00009192 and EPS Licence (NatureScot) EPS/BS-00009168	2533_1	Impact Pile Driving	Other ([Unspecified - Migrated])	2021-08-25	2021-12-31	56		225	196								127																	2021-12-31		225	196
2533	Migrated AAN: 2533/1	Abpmer	Abpmer	2021-08-24	2021-12-31	56	closed	MD-LOT	EPS/BS-00009168, MS-00009192	FALSE	Where some of the activity may take place in 2022, a separate entry has been created ref: 2535. The work will be associated with the Marine Licence (Marine Scotland) MS-00009192 and EPS Licence (NatureScot) EPS/BS-00009168	2533_1	Impact Pile Driving	Other ([Unspecified - Migrated])	2021-08-25	2021-12-31	56		225	196								127																	2021-12-31		225	196
2533	Migrated AAN: 2533/1	Abpmer	Abpmer	2021-08-24	2021-12-31	56	closed	MD-LOT	EPS/BS-00009168, MS-00009192	FALSE	Where some of the activity may take place in 2022, a separate entry has been created ref: 2535. The work will be associated with the Marine Licence (Marine Scotland) MS-00009192 and EPS Licence (NatureScot) EPS/BS-00009168	2533_1	Impact Pile Driving	Other ([Unspecified - Migrated])	2021-08-25	2021-12-31	56		225	196								127																	2021-12-31		225	196
2533	Migrated AAN: 2533/1	Abpmer	Abpmer	2021-08-24	2021-12-31	56	closed	MD-LOT	EPS/BS-00009168, MS-00009192	FALSE	Where some of the activity may take place in 2022, a separate entry has been created ref: 2535. The work will be associated with the Marine Licence (Marine Scotland) MS-00009192 and EPS Licence (NatureScot) EPS/BS-00009168	2533_1	Impact Pile Driving	Other ([Unspecified - Migrated])	2021-08-25	2021-12-31	56		225	196								127																	2021-12-31		225	196
2850	Migrated AAN: 2850	Jt Mackley & Co Ltd	Jt Mackley & Co Ltd	2021-09-12	2021-12-31	1	closed	MMO	[unspecified - MMO]	FALSE		2850_1	Impact Pile Driving	Other ([Unspecified - Migrated])	2021-09-13	2021-12-31	1											110																	2021-12-21
2850	Migrated AAN: 2850	Jt Mackley & Co Ltd	Jt Mackley & Co Ltd	2021-09-12	2021-12-31	1	closed	MMO	[unspecified - MMO]	FALSE		2850_1	Impact Pile Driving	Other ([Unspecified - Migrated])	2021-09-13	2021-12-31	1											110																	2021-12-20
2850	Migrated AAN: 2850	Jt Mackley & Co Ltd	Jt Mackley & Co Ltd	2021-09-12	2021-12-31	1	closed	MMO	[unspecified - MMO]	FALSE		2850_1	Impact Pile Driving	Other ([Unspecified - Migrated])	2021-09-13	2021-12-31	1											110																	2021-12-17
2850	Migrated AAN: 2850	Jt Mackley & Co Ltd	Jt Mackley & Co Ltd	2021-09-12	2021-12-31	1	closed	MMO	[unspecified - MMO]	FALSE		2850_1	Impact Pile Driving	Other ([Unspecified - Migrated])	2021-09-13	2021-12-31	1											110																	2021-12-16
2850	Migrated AAN: 2850	Jt Mackley & Co Ltd	Jt Mackley & Co Ltd	2021-09-12	2021-12-31	1	closed	MMO	[unspecified - MMO]	FALSE		2850_1	Impact Pile Driving	Other ([Unspecified - Migrated])	2021-09-13	2021-12-31	1											110																	2021-12-15
2850	Migrated AAN: 2850	Jt Mackley & Co Ltd	Jt Mackley & Co Ltd	2021-09-12	2021-12-31	1	closed	MMO	[unspecified - MMO]	FALSE		2850_1	Impact Pile Driving	Other ([Unspecified - Migrated])	2021-09-13	2021-12-31	1											110																	2021-12-14
2850	Migrated AAN: 2850	Jt Mackley & Co Ltd	Jt Mackley & Co Ltd	2021-09-12	2021-12-31	1	closed	MMO	[unspecified - MMO]	FALSE		2850_1	Impact Pile Driving	Other ([Unspecified - Migrated])	2021-09-13	2021-12-31	1											110																	2021-12-13
2736	Migrated AAN: 2736	Seagreen Wind Energy	Seagreen Wind Energy	2021-11-17	2021-12-16	14	closed	MD-LOT	EPS-BS-00009336	FALSE	Marine Scotland licence no. EPS-BS-00009336. Maximum hammer energy varied between 1600kJ and 2300kJ during pile installation Pile installation took place between 13th Dec 2021 and 19th Dec 2021	2736_1	Impact Pile Driving	Other ([Unspecified - Migrated])	2021-11-17	2021-12-16	14			214								2300																	2021-12-12			214
2850	Migrated AAN: 2850	Jt Mackley & Co Ltd	Jt Mackley & Co Ltd	2021-09-12	2021-12-31	1	closed	MMO	[unspecified - MMO]	FALSE		2850_1	Impact Pile Driving	Other ([Unspecified - Migrated])	2021-09-13	2021-12-31	1											110																	2021-12-10
2850	Migrated AAN: 2850	Jt Mackley & Co Ltd	Jt Mackley & Co Ltd	2021-09-12	2021-12-31	1	closed	MMO	[unspecified - MMO]	FALSE		2850_1	Impact Pile Driving	Other ([Unspecified - Migrated])	2021-09-13	2021-12-31	1											110																	2021-12-09
2850	Migrated AAN: 2850	Jt Mackley & Co Ltd	Jt Mackley & Co Ltd	2021-09-12	2021-12-31	1	closed	MMO	[unspecified - MMO]	FALSE		2850_1	Impact Pile Driving	Other ([Unspecified - Migrated])	2021-09-13	2021-12-31	1											110																	2021-12-08
2850	Migrated AAN: 2850	Jt Mackley & Co Ltd	Jt Mackley & Co Ltd	2021-09-12	2021-12-31	1	closed	MMO	[unspecified - MMO]	FALSE		2850_1	Impact Pile Driving	Other ([Unspecified - Migrated])	2021-09-13	2021-12-31	1											110																	2021-12-07
2850	Migrated AAN: 2850	Jt Mackley & Co Ltd	Jt Mackley & Co Ltd	2021-09-12	2021-12-31	1	closed	MMO	[unspecified - MMO]	FALSE		2850_1	Impact Pile Driving	Other ([Unspecified - Migrated])	2021-09-13	2021-12-31	1											110																	2021-12-06
2850	Migrated AAN: 2850	Jt Mackley & Co Ltd	Jt Mackley & Co Ltd	2021-09-12	2021-12-31	1	closed	MMO	[unspecified - MMO]	FALSE		2850_1	Impact Pile Driving	Other ([Unspecified - Migrated])	2021-09-13	2021-12-31	1											110																	2021-12-03
2850	Migrated AAN: 2850	Jt Mackley & Co Ltd	Jt Mackley & Co Ltd	2021-09-12	2021-12-31	1	closed	MMO	[unspecified - MMO]	FALSE		2850_1	Impact Pile Driving	Other ([Unspecified - Migrated])	2021-09-13	2021-12-31	1											110																	2021-12-02
2850	Migrated AAN: 2850	Jt Mackley & Co Ltd	Jt Mackley & Co Ltd	2021-09-12	2021-12-31	1	closed	MMO	[unspecified - MMO]	FALSE		2850_1	Impact Pile Driving	Other ([Unspecified - Migrated])	2021-09-13	2021-12-31	1											110																	2021-12-01
2850	Migrated AAN: 2850	Jt Mackley & Co Ltd	Jt Mackley & Co Ltd	2021-09-12	2021-12-31	1	closed	MMO	[unspecified - MMO]	FALSE		2850_1	Impact Pile Driving	Other ([Unspecified - Migrated])	2021-09-13	2021-12-31	1											110																	2021-11-30
2850	Migrated AAN: 2850	Jt Mackley & Co Ltd	Jt Mackley & Co Ltd	2021-09-12	2021-12-31	1	closed	MMO	[unspecified - MMO]	FALSE		2850_1	Impact Pile Driving	Other ([Unspecified - Migrated])	2021-09-13	2021-12-31	1											110																	2021-11-29
2850	Migrated AAN: 2850	Jt Mackley & Co Ltd	Jt Mackley & Co Ltd	2021-09-12	2021-12-31	1	closed	MMO	[unspecified - MMO]	FALSE		2850_1	Impact Pile Driving	Other ([Unspecified - Migrated])	2021-09-13	2021-12-31	1											110																	2021-11-26
2850	Migrated AAN: 2850	Jt Mackley & Co Ltd	Jt Mackley & Co Ltd	2021-09-12	2021-12-31	1	closed	MMO	[unspecified - MMO]	FALSE		2850_1	Impact Pile Driving	Other ([Unspecified - Migrated])	2021-09-13	2021-12-31	1											110																	2021-11-25
2850	Migrated AAN: 2850	Jt Mackley & Co Ltd	Jt Mackley & Co Ltd	2021-09-12	2021-12-31	1	closed	MMO	[unspecified - MMO]	FALSE		2850_1	Impact Pile Driving	Other ([Unspecified - Migrated])	2021-09-13	2021-12-31	1											110																	2021-11-24
2850	Migrated AAN: 2850	Jt Mackley & Co Ltd	Jt Mackley & Co Ltd	2021-09-12	2021-12-31	1	closed	MMO	[unspecified - MMO]	FALSE		2850_1	Impact Pile Driving	Other ([Unspecified - Migrated])	2021-09-13	2021-12-31	1											110																	2021-11-23
2850	Migrated AAN: 2850	Jt Mackley & Co Ltd	Jt Mackley & Co Ltd	2021-09-12	2021-12-31	1	closed	MMO	[unspecified - MMO]	FALSE		2850_1	Impact Pile Driving	Other ([Unspecified - Migrated])	2021-09-13	2021-12-31	1											110																	2021-11-22
2505	Migrated AAN: 2505	Farrans	Farrans	2021-08-08	2021-10-21	50	closed	MMO	L/2018/00389/1	FALSE	MMO License number - L/2018/00389/1	2505_1	Impact Pile Driving	Other (Tubular)	2021-08-09	2021-10-22	50											300																	2021-10-22		130	80
2344	Migrated AAN: 2344	Hornsea Offshore Wind Farm Two (Orsted)	Hornsea Offshore Wind Farm Two (Orsted)	2021-01-01	2021-12-31	137	closed	MMO	[unspecified - MMO]	FALSE	The monopile foundation installation works are part of the construction of the Hornsea Project Two Offshore Wind Farm, consented under the awarded Development Consent Order and deemed Marine Licences. The works will take place between October 2020 and approximately December 2021. This proposed activity form covers the anticipated works in 2021. A separate form was submitted for 2020 (Activity Num…	2344_1	Impact Pile Driving	Mono	2021-01-01	2021-12-31	137		232	216								4000																	2021-10-19		232	216
2344	Migrated AAN: 2344	Hornsea Offshore Wind Farm Two (Orsted)	Hornsea Offshore Wind Farm Two (Orsted)	2021-01-01	2021-12-31	137	closed	MMO	[unspecified - MMO]	FALSE	The monopile foundation installation works are part of the construction of the Hornsea Project Two Offshore Wind Farm, consented under the awarded Development Consent Order and deemed Marine Licences. The works will take place between October 2020 and approximately December 2021. This proposed activity form covers the anticipated works in 2021. A separate form was submitted for 2020 (Activity Num…	2344_1	Impact Pile Driving	Mono	2021-01-01	2021-12-31	137		232	216								4000																	2021-10-18		232	216
2344	Migrated AAN: 2344	Hornsea Offshore Wind Farm Two (Orsted)	Hornsea Offshore Wind Farm Two (Orsted)	2021-01-01	2021-12-31	137	closed	MMO	[unspecified - MMO]	FALSE	The monopile foundation installation works are part of the construction of the Hornsea Project Two Offshore Wind Farm, consented under the awarded Development Consent Order and deemed Marine Licences. The works will take place between October 2020 and approximately December 2021. This proposed activity form covers the anticipated works in 2021. A separate form was submitted for 2020 (Activity Num…	2344_1	Impact Pile Driving	Mono	2021-01-01	2021-12-31	137		232	216								4000																	2021-10-17		232	216
2475	Migrated AAN: 2475	Farrans	Farrans	2021-05-03	2021-10-12	115	closed	MMO	DCO/2018/00010	FALSE	DCO/2018/00010 Great Yarmouth Third River Crossing.	2475_1	Impact Pile Driving	Sheet	2021-05-04	2021-10-13	115		125	137								106																	2021-10-12		125	137
2344	Migrated AAN: 2344	Hornsea Offshore Wind Farm Two (Orsted)	Hornsea Offshore Wind Farm Two (Orsted)	2021-01-01	2021-12-31	137	closed	MMO	[unspecified - MMO]	FALSE	The monopile foundation installation works are part of the construction of the Hornsea Project Two Offshore Wind Farm, consented under the awarded Development Consent Order and deemed Marine Licences. The works will take place between October 2020 and approximately December 2021. This proposed activity form covers the anticipated works in 2021. A separate form was submitted for 2020 (Activity Num…	2344_1	Impact Pile Driving	Mono	2021-01-01	2021-12-31	137		232	216								4000																	2021-10-09		232	216
2344	Migrated AAN: 2344	Hornsea Offshore Wind Farm Two (Orsted)	Hornsea Offshore Wind Farm Two (Orsted)	2021-01-01	2021-12-31	137	closed	MMO	[unspecified - MMO]	FALSE	The monopile foundation installation works are part of the construction of the Hornsea Project Two Offshore Wind Farm, consented under the awarded Development Consent Order and deemed Marine Licences. The works will take place between October 2020 and approximately December 2021. This proposed activity form covers the anticipated works in 2021. A separate form was submitted for 2020 (Activity Num…	2344_1	Impact Pile Driving	Mono	2021-01-01	2021-12-31	137		232	216								4000																	2021-10-09		232	216
2344	Migrated AAN: 2344	Hornsea Offshore Wind Farm Two (Orsted)	Hornsea Offshore Wind Farm Two (Orsted)	2021-01-01	2021-12-31	137	closed	MMO	[unspecified - MMO]	FALSE	The monopile foundation installation works are part of the construction of the Hornsea Project Two Offshore Wind Farm, consented under the awarded Development Consent Order and deemed Marine Licences. The works will take place between October 2020 and approximately December 2021. This proposed activity form covers the anticipated works in 2021. A separate form was submitted for 2020 (Activity Num…	2344_1	Impact Pile Driving	Mono	2021-01-01	2021-12-31	137		232	216								4000																	2021-10-08		232	216
2403	Migrated AAN: 2403	Montrose Port Authority	Montrose Port Authority	2021-03-31	2021-12-01	5	closed	MD-LOT	[unspecified - MD-LOT]	FALSE		2403_1	Impact Pile Driving	Other ([Unspecified - Migrated])	2021-04-01	2021-12-01	5		200	200								1200																	2021-10-06		200	200
2403	Migrated AAN: 2403	Montrose Port Authority	Montrose Port Authority	2021-03-31	2021-12-01	5	closed	MD-LOT	[unspecified - MD-LOT]	FALSE		2403_1	Impact Pile Driving	Other ([Unspecified - Migrated])	2021-04-01	2021-12-01	5		200	200								1200																	2021-10-06		200	200
2403	Migrated AAN: 2403	Montrose Port Authority	Montrose Port Authority	2021-03-31	2021-12-01	5	closed	MD-LOT	[unspecified - MD-LOT]	FALSE		2403_1	Impact Pile Driving	Other ([Unspecified - Migrated])	2021-04-01	2021-12-01	5		200	200								1200																	2021-10-06		200	200
2344	Migrated AAN: 2344	Hornsea Offshore Wind Farm Two (Orsted)	Hornsea Offshore Wind Farm Two (Orsted)	2021-01-01	2021-12-31	137	closed	MMO	[unspecified - MMO]	FALSE	The monopile foundation installation works are part of the construction of the Hornsea Project Two Offshore Wind Farm, consented under the awarded Development Consent Order and deemed Marine Licences. The works will take place between October 2020 and approximately December 2021. This proposed activity form covers the anticipated works in 2021. A separate form was submitted for 2020 (Activity Num…	2344_1	Impact Pile Driving	Mono	2021-01-01	2021-12-31	137		232	216								4000																	2021-10-05		232	216
2344	Migrated AAN: 2344	Hornsea Offshore Wind Farm Two (Orsted)	Hornsea Offshore Wind Farm Two (Orsted)	2021-01-01	2021-12-31	137	closed	MMO	[unspecified - MMO]	FALSE	The monopile foundation installation works are part of the construction of the Hornsea Project Two Offshore Wind Farm, consented under the awarded Development Consent Order and deemed Marine Licences. The works will take place between October 2020 and approximately December 2021. This proposed activity form covers the anticipated works in 2021. A separate form was submitted for 2020 (Activity Num…	2344_1	Impact Pile Driving	Mono	2021-01-01	2021-12-31	137		232	216								4000																	2021-10-04		232	216
2344	Migrated AAN: 2344	Hornsea Offshore Wind Farm Two (Orsted)	Hornsea Offshore Wind Farm Two (Orsted)	2021-01-01	2021-12-31	137	closed	MMO	[unspecified - MMO]	FALSE	The monopile foundation installation works are part of the construction of the Hornsea Project Two Offshore Wind Farm, consented under the awarded Development Consent Order and deemed Marine Licences. The works will take place between October 2020 and approximately December 2021. This proposed activity form covers the anticipated works in 2021. A separate form was submitted for 2020 (Activity Num…	2344_1	Impact Pile Driving	Mono	2021-01-01	2021-12-31	137		232	216								4000																	2021-10-03		232	216
2344	Migrated AAN: 2344	Hornsea Offshore Wind Farm Two (Orsted)	Hornsea Offshore Wind Farm Two (Orsted)	2021-01-01	2021-12-31	137	closed	MMO	[unspecified - MMO]	FALSE	The monopile foundation installation works are part of the construction of the Hornsea Project Two Offshore Wind Farm, consented under the awarded Development Consent Order and deemed Marine Licences. The works will take place between October 2020 and approximately December 2021. This proposed activity form covers the anticipated works in 2021. A separate form was submitted for 2020 (Activity Num…	2344_1	Impact Pile Driving	Mono	2021-01-01	2021-12-31	137		232	216								4000																	2021-09-28		232	216
2344	Migrated AAN: 2344	Hornsea Offshore Wind Farm Two (Orsted)	Hornsea Offshore Wind Farm Two (Orsted)	2021-01-01	2021-12-31	137	closed	MMO	[unspecified - MMO]	FALSE	The monopile foundation installation works are part of the construction of the Hornsea Project Two Offshore Wind Farm, consented under the awarded Development Consent Order and deemed Marine Licences. The works will take place between October 2020 and approximately December 2021. This proposed activity form covers the anticipated works in 2021. A separate form was submitted for 2020 (Activity Num…	2344_1	Impact Pile Driving	Mono	2021-01-01	2021-12-31	137		232	216								4000																	2021-09-23		232	216
2344	Migrated AAN: 2344	Hornsea Offshore Wind Farm Two (Orsted)	Hornsea Offshore Wind Farm Two (Orsted)	2021-01-01	2021-12-31	137	closed	MMO	[unspecified - MMO]	FALSE	The monopile foundation installation works are part of the construction of the Hornsea Project Two Offshore Wind Farm, consented under the awarded Development Consent Order and deemed Marine Licences. The works will take place between October 2020 and approximately December 2021. This proposed activity form covers the anticipated works in 2021. A separate form was submitted for 2020 (Activity Num…	2344_1	Impact Pile Driving	Mono	2021-01-01	2021-12-31	137		232	216								4000																	2021-09-20		232	216
2344	Migrated AAN: 2344	Hornsea Offshore Wind Farm Two (Orsted)	Hornsea Offshore Wind Farm Two (Orsted)	2021-01-01	2021-12-31	137	closed	MMO	[unspecified - MMO]	FALSE	The monopile foundation installation works are part of the construction of the Hornsea Project Two Offshore Wind Farm, consented under the awarded Development Consent Order and deemed Marine Licences. The works will take place between October 2020 and approximately December 2021. This proposed activity form covers the anticipated works in 2021. A separate form was submitted for 2020 (Activity Num…	2344_1	Impact Pile Driving	Mono	2021-01-01	2021-12-31	137		232	216								4000																	2021-09-19		232	216
2344	Migrated AAN: 2344	Hornsea Offshore Wind Farm Two (Orsted)	Hornsea Offshore Wind Farm Two (Orsted)	2021-01-01	2021-12-31	137	closed	MMO	[unspecified - MMO]	FALSE	The monopile foundation installation works are part of the construction of the Hornsea Project Two Offshore Wind Farm, consented under the awarded Development Consent Order and deemed Marine Licences. The works will take place between October 2020 and approximately December 2021. This proposed activity form covers the anticipated works in 2021. A separate form was submitted for 2020 (Activity Num…	2344_1	Impact Pile Driving	Mono	2021-01-01	2021-12-31	137		232	216								4000																	2021-09-19		232	216
2344	Migrated AAN: 2344	Hornsea Offshore Wind Farm Two (Orsted)	Hornsea Offshore Wind Farm Two (Orsted)	2021-01-01	2021-12-31	137	closed	MMO	[unspecified - MMO]	FALSE	The monopile foundation installation works are part of the construction of the Hornsea Project Two Offshore Wind Farm, consented under the awarded Development Consent Order and deemed Marine Licences. The works will take place between October 2020 and approximately December 2021. This proposed activity form covers the anticipated works in 2021. A separate form was submitted for 2020 (Activity Num…	2344_1	Impact Pile Driving	Mono	2021-01-01	2021-12-31	137		232	216								4000																	2021-09-16		232	216
2344	Migrated AAN: 2344	Hornsea Offshore Wind Farm Two (Orsted)	Hornsea Offshore Wind Farm Two (Orsted)	2021-01-01	2021-12-31	137	closed	MMO	[unspecified - MMO]	FALSE	The monopile foundation installation works are part of the construction of the Hornsea Project Two Offshore Wind Farm, consented under the awarded Development Consent Order and deemed Marine Licences. The works will take place between October 2020 and approximately December 2021. This proposed activity form covers the anticipated works in 2021. A separate form was submitted for 2020 (Activity Num…	2344_1	Impact Pile Driving	Mono	2021-01-01	2021-12-31	137		232	216								4000																	2021-09-15		232	216
2344	Migrated AAN: 2344	Hornsea Offshore Wind Farm Two (Orsted)	Hornsea Offshore Wind Farm Two (Orsted)	2021-01-01	2021-12-31	137	closed	MMO	[unspecified - MMO]	FALSE	The monopile foundation installation works are part of the construction of the Hornsea Project Two Offshore Wind Farm, consented under the awarded Development Consent Order and deemed Marine Licences. The works will take place between October 2020 and approximately December 2021. This proposed activity form covers the anticipated works in 2021. A separate form was submitted for 2020 (Activity Num…	2344_1	Impact Pile Driving	Mono	2021-01-01	2021-12-31	137		232	216								4000																	2021-09-15		232	216
2344	Migrated AAN: 2344	Hornsea Offshore Wind Farm Two (Orsted)	Hornsea Offshore Wind Farm Two (Orsted)	2021-01-01	2021-12-31	137	closed	MMO	[unspecified - MMO]	FALSE	The monopile foundation installation works are part of the construction of the Hornsea Project Two Offshore Wind Farm, consented under the awarded Development Consent Order and deemed Marine Licences. The works will take place between October 2020 and approximately December 2021. This proposed activity form covers the anticipated works in 2021. A separate form was submitted for 2020 (Activity Num…	2344_1	Impact Pile Driving	Mono	2021-01-01	2021-12-31	137		232	216								4000																	2021-09-12		232	216
2344	Migrated AAN: 2344	Hornsea Offshore Wind Farm Two (Orsted)	Hornsea Offshore Wind Farm Two (Orsted)	2021-01-01	2021-12-31	137	closed	MMO	[unspecified - MMO]	FALSE	The monopile foundation installation works are part of the construction of the Hornsea Project Two Offshore Wind Farm, consented under the awarded Development Consent Order and deemed Marine Licences. The works will take place between October 2020 and approximately December 2021. This proposed activity form covers the anticipated works in 2021. A separate form was submitted for 2020 (Activity Num…	2344_1	Impact Pile Driving	Mono	2021-01-01	2021-12-31	137		232	216								4000																	2021-09-11		232	216
2344	Migrated AAN: 2344	Hornsea Offshore Wind Farm Two (Orsted)	Hornsea Offshore Wind Farm Two (Orsted)	2021-01-01	2021-12-31	137	closed	MMO	[unspecified - MMO]	FALSE	The monopile foundation installation works are part of the construction of the Hornsea Project Two Offshore Wind Farm, consented under the awarded Development Consent Order and deemed Marine Licences. The works will take place between October 2020 and approximately December 2021. This proposed activity form covers the anticipated works in 2021. A separate form was submitted for 2020 (Activity Num…	2344_1	Impact Pile Driving	Mono	2021-01-01	2021-12-31	137		232	216								4000																	2021-09-11		232	216
2344	Migrated AAN: 2344	Hornsea Offshore Wind Farm Two (Orsted)	Hornsea Offshore Wind Farm Two (Orsted)	2021-01-01	2021-12-31	137	closed	MMO	[unspecified - MMO]	FALSE	The monopile foundation installation works are part of the construction of the Hornsea Project Two Offshore Wind Farm, consented under the awarded Development Consent Order and deemed Marine Licences. The works will take place between October 2020 and approximately December 2021. This proposed activity form covers the anticipated works in 2021. A separate form was submitted for 2020 (Activity Num…	2344_1	Impact Pile Driving	Mono	2021-01-01	2021-12-31	137		232	216								4000																	2021-09-08		232	216
2344	Migrated AAN: 2344	Hornsea Offshore Wind Farm Two (Orsted)	Hornsea Offshore Wind Farm Two (Orsted)	2021-01-01	2021-12-31	137	closed	MMO	[unspecified - MMO]	FALSE	The monopile foundation installation works are part of the construction of the Hornsea Project Two Offshore Wind Farm, consented under the awarded Development Consent Order and deemed Marine Licences. The works will take place between October 2020 and approximately December 2021. This proposed activity form covers the anticipated works in 2021. A separate form was submitted for 2020 (Activity Num…	2344_1	Impact Pile Driving	Mono	2021-01-01	2021-12-31	137		232	216								4000																	2021-09-07		232	216
2344	Migrated AAN: 2344	Hornsea Offshore Wind Farm Two (Orsted)	Hornsea Offshore Wind Farm Two (Orsted)	2021-01-01	2021-12-31	137	closed	MMO	[unspecified - MMO]	FALSE	The monopile foundation installation works are part of the construction of the Hornsea Project Two Offshore Wind Farm, consented under the awarded Development Consent Order and deemed Marine Licences. The works will take place between October 2020 and approximately December 2021. This proposed activity form covers the anticipated works in 2021. A separate form was submitted for 2020 (Activity Num…	2344_1	Impact Pile Driving	Mono	2021-01-01	2021-12-31	137		232	216								4000																	2021-09-03		232	216
2344	Migrated AAN: 2344	Hornsea Offshore Wind Farm Two (Orsted)	Hornsea Offshore Wind Farm Two (Orsted)	2021-01-01	2021-12-31	137	closed	MMO	[unspecified - MMO]	FALSE	The monopile foundation installation works are part of the construction of the Hornsea Project Two Offshore Wind Farm, consented under the awarded Development Consent Order and deemed Marine Licences. The works will take place between October 2020 and approximately December 2021. This proposed activity form covers the anticipated works in 2021. A separate form was submitted for 2020 (Activity Num…	2344_1	Impact Pile Driving	Mono	2021-01-01	2021-12-31	137		232	216								4000																	2021-09-02		232	216
2344	Migrated AAN: 2344	Hornsea Offshore Wind Farm Two (Orsted)	Hornsea Offshore Wind Farm Two (Orsted)	2021-01-01	2021-12-31	137	closed	MMO	[unspecified - MMO]	FALSE	The monopile foundation installation works are part of the construction of the Hornsea Project Two Offshore Wind Farm, consented under the awarded Development Consent Order and deemed Marine Licences. The works will take place between October 2020 and approximately December 2021. This proposed activity form covers the anticipated works in 2021. A separate form was submitted for 2020 (Activity Num…	2344_1	Impact Pile Driving	Mono	2021-01-01	2021-12-31	137		232	216								4000																	2021-08-28		232	216
2344	Migrated AAN: 2344	Hornsea Offshore Wind Farm Two (Orsted)	Hornsea Offshore Wind Farm Two (Orsted)	2021-01-01	2021-12-31	137	closed	MMO	[unspecified - MMO]	FALSE	The monopile foundation installation works are part of the construction of the Hornsea Project Two Offshore Wind Farm, consented under the awarded Development Consent Order and deemed Marine Licences. The works will take place between October 2020 and approximately December 2021. This proposed activity form covers the anticipated works in 2021. A separate form was submitted for 2020 (Activity Num…	2344_1	Impact Pile Driving	Mono	2021-01-01	2021-12-31	137		232	216								4000																	2021-08-27		232	216
2344	Migrated AAN: 2344	Hornsea Offshore Wind Farm Two (Orsted)	Hornsea Offshore Wind Farm Two (Orsted)	2021-01-01	2021-12-31	137	closed	MMO	[unspecified - MMO]	FALSE	The monopile foundation installation works are part of the construction of the Hornsea Project Two Offshore Wind Farm, consented under the awarded Development Consent Order and deemed Marine Licences. The works will take place between October 2020 and approximately December 2021. This proposed activity form covers the anticipated works in 2021. A separate form was submitted for 2020 (Activity Num…	2344_1	Impact Pile Driving	Mono	2021-01-01	2021-12-31	137		232	216								4000																	2021-08-25		232	216
2344	Migrated AAN: 2344	Hornsea Offshore Wind Farm Two (Orsted)	Hornsea Offshore Wind Farm Two (Orsted)	2021-01-01	2021-12-31	137	closed	MMO	[unspecified - MMO]	FALSE	The monopile foundation installation works are part of the construction of the Hornsea Project Two Offshore Wind Farm, consented under the awarded Development Consent Order and deemed Marine Licences. The works will take place between October 2020 and approximately December 2021. This proposed activity form covers the anticipated works in 2021. A separate form was submitted for 2020 (Activity Num…	2344_1	Impact Pile Driving	Mono	2021-01-01	2021-12-31	137		232	216								4000																	2021-08-22		232	216
2344	Migrated AAN: 2344	Hornsea Offshore Wind Farm Two (Orsted)	Hornsea Offshore Wind Farm Two (Orsted)	2021-01-01	2021-12-31	137	closed	MMO	[unspecified - MMO]	FALSE	The monopile foundation installation works are part of the construction of the Hornsea Project Two Offshore Wind Farm, consented under the awarded Development Consent Order and deemed Marine Licences. The works will take place between October 2020 and approximately December 2021. This proposed activity form covers the anticipated works in 2021. A separate form was submitted for 2020 (Activity Num…	2344_1	Impact Pile Driving	Mono	2021-01-01	2021-12-31	137		232	216								4000																	2021-08-22		232	216
2344	Migrated AAN: 2344	Hornsea Offshore Wind Farm Two (Orsted)	Hornsea Offshore Wind Farm Two (Orsted)	2021-01-01	2021-12-31	137	closed	MMO	[unspecified - MMO]	FALSE	The monopile foundation installation works are part of the construction of the Hornsea Project Two Offshore Wind Farm, consented under the awarded Development Consent Order and deemed Marine Licences. The works will take place between October 2020 and approximately December 2021. This proposed activity form covers the anticipated works in 2021. A separate form was submitted for 2020 (Activity Num…	2344_1	Impact Pile Driving	Mono	2021-01-01	2021-12-31	137		232	216								4000																	2021-08-21		232	216
2344	Migrated AAN: 2344	Hornsea Offshore Wind Farm Two (Orsted)	Hornsea Offshore Wind Farm Two (Orsted)	2021-01-01	2021-12-31	137	closed	MMO	[unspecified - MMO]	FALSE	The monopile foundation installation works are part of the construction of the Hornsea Project Two Offshore Wind Farm, consented under the awarded Development Consent Order and deemed Marine Licences. The works will take place between October 2020 and approximately December 2021. This proposed activity form covers the anticipated works in 2021. A separate form was submitted for 2020 (Activity Num…	2344_1	Impact Pile Driving	Mono	2021-01-01	2021-12-31	137		232	216								4000																	2021-08-18		232	216
2344	Migrated AAN: 2344	Hornsea Offshore Wind Farm Two (Orsted)	Hornsea Offshore Wind Farm Two (Orsted)	2021-01-01	2021-12-31	137	closed	MMO	[unspecified - MMO]	FALSE	The monopile foundation installation works are part of the construction of the Hornsea Project Two Offshore Wind Farm, consented under the awarded Development Consent Order and deemed Marine Licences. The works will take place between October 2020 and approximately December 2021. This proposed activity form covers the anticipated works in 2021. A separate form was submitted for 2020 (Activity Num…	2344_1	Impact Pile Driving	Mono	2021-01-01	2021-12-31	137		232	216								4000																	2021-08-17		232	216
2344	Migrated AAN: 2344	Hornsea Offshore Wind Farm Two (Orsted)	Hornsea Offshore Wind Farm Two (Orsted)	2021-01-01	2021-12-31	137	closed	MMO	[unspecified - MMO]	FALSE	The monopile foundation installation works are part of the construction of the Hornsea Project Two Offshore Wind Farm, consented under the awarded Development Consent Order and deemed Marine Licences. The works will take place between October 2020 and approximately December 2021. This proposed activity form covers the anticipated works in 2021. A separate form was submitted for 2020 (Activity Num…	2344_1	Impact Pile Driving	Mono	2021-01-01	2021-12-31	137		232	216								4000																	2021-08-16		232	216
2713	Migrated AAN: 2713	Abpmer	Abpmer	2021-01-01	2021-08-13	225	closed	NRW	[unspecified - NRW]	FALSE		2713_1	Impact Pile Driving	Other ([Unspecified - Migrated])	2021-01-01	2021-08-14	225		223	198																									2021-08-14		223	198
2344	Migrated AAN: 2344	Hornsea Offshore Wind Farm Two (Orsted)	Hornsea Offshore Wind Farm Two (Orsted)	2021-01-01	2021-12-31	137	closed	MMO	[unspecified - MMO]	FALSE	The monopile foundation installation works are part of the construction of the Hornsea Project Two Offshore Wind Farm, consented under the awarded Development Consent Order and deemed Marine Licences. The works will take place between October 2020 and approximately December 2021. This proposed activity form covers the anticipated works in 2021. A separate form was submitted for 2020 (Activity Num…	2344_1	Impact Pile Driving	Mono	2021-01-01	2021-12-31	137		232	216								4000																	2021-08-13		232	216
2713	Migrated AAN: 2713	Abpmer	Abpmer	2021-01-01	2021-08-13	225	closed	NRW	[unspecified - NRW]	FALSE		2713_1	Impact Pile Driving	Other ([Unspecified - Migrated])	2021-01-01	2021-08-14	225		223	198																									2021-08-13		223	198
2344	Migrated AAN: 2344	Hornsea Offshore Wind Farm Two (Orsted)	Hornsea Offshore Wind Farm Two (Orsted)	2021-01-01	2021-12-31	137	closed	MMO	[unspecified - MMO]	FALSE	The monopile foundation installation works are part of the construction of the Hornsea Project Two Offshore Wind Farm, consented under the awarded Development Consent Order and deemed Marine Licences. The works will take place between October 2020 and approximately December 2021. This proposed activity form covers the anticipated works in 2021. A separate form was submitted for 2020 (Activity Num…	2344_1	Impact Pile Driving	Mono	2021-01-01	2021-12-31	137		232	216								4000																	2021-08-12		232	216
2344	Migrated AAN: 2344	Hornsea Offshore Wind Farm Two (Orsted)	Hornsea Offshore Wind Farm Two (Orsted)	2021-01-01	2021-12-31	137	closed	MMO	[unspecified - MMO]	FALSE	The monopile foundation installation works are part of the construction of the Hornsea Project Two Offshore Wind Farm, consented under the awarded Development Consent Order and deemed Marine Licences. The works will take place between October 2020 and approximately December 2021. This proposed activity form covers the anticipated works in 2021. A separate form was submitted for 2020 (Activity Num…	2344_1	Impact Pile Driving	Mono	2021-01-01	2021-12-31	137		232	216								4000																	2021-08-12		232	216
2713	Migrated AAN: 2713	Abpmer	Abpmer	2021-01-01	2021-08-13	225	closed	NRW	[unspecified - NRW]	FALSE		2713_1	Impact Pile Driving	Other ([Unspecified - Migrated])	2021-01-01	2021-08-14	225		223	198																									2021-08-12		223	198
2713	Migrated AAN: 2713	Abpmer	Abpmer	2021-01-01	2021-08-13	225	closed	NRW	[unspecified - NRW]	FALSE		2713_1	Impact Pile Driving	Other ([Unspecified - Migrated])	2021-01-01	2021-08-14	225		223	198																									2021-08-11		223	198
2713	Migrated AAN: 2713	Abpmer	Abpmer	2021-01-01	2021-08-13	225	closed	NRW	[unspecified - NRW]	FALSE		2713_1	Impact Pile Driving	Other ([Unspecified - Migrated])	2021-01-01	2021-08-14	225		223	198																									2021-08-10		223	198
2344	Migrated AAN: 2344	Hornsea Offshore Wind Farm Two (Orsted)	Hornsea Offshore Wind Farm Two (Orsted)	2021-01-01	2021-12-31	137	closed	MMO	[unspecified - MMO]	FALSE	The monopile foundation installation works are part of the construction of the Hornsea Project Two Offshore Wind Farm, consented under the awarded Development Consent Order and deemed Marine Licences. The works will take place between October 2020 and approximately December 2021. This proposed activity form covers the anticipated works in 2021. A separate form was submitted for 2020 (Activity Num…	2344_1	Impact Pile Driving	Mono	2021-01-01	2021-12-31	137		232	216								4000																	2021-08-09		232	216
2505	Migrated AAN: 2505	Farrans	Farrans	2021-08-08	2021-10-21	50	closed	MMO	L/2018/00389/1	FALSE	MMO License number - L/2018/00389/1	2505_1	Impact Pile Driving	Other (Tubular)	2021-08-09	2021-10-22	50											300																	2021-08-09		130	80
2713	Migrated AAN: 2713	Abpmer	Abpmer	2021-01-01	2021-08-13	225	closed	NRW	[unspecified - NRW]	FALSE		2713_1	Impact Pile Driving	Other ([Unspecified - Migrated])	2021-01-01	2021-08-14	225		223	198																									2021-08-09		223	198
2344	Migrated AAN: 2344	Hornsea Offshore Wind Farm Two (Orsted)	Hornsea Offshore Wind Farm Two (Orsted)	2021-01-01	2021-12-31	137	closed	MMO	[unspecified - MMO]	FALSE	The monopile foundation installation works are part of the construction of the Hornsea Project Two Offshore Wind Farm, consented under the awarded Development Consent Order and deemed Marine Licences. The works will take place between October 2020 and approximately December 2021. This proposed activity form covers the anticipated works in 2021. A separate form was submitted for 2020 (Activity Num…	2344_1	Impact Pile Driving	Mono	2021-01-01	2021-12-31	137		232	216								4000																	2021-08-08		232	216
2344	Migrated AAN: 2344	Hornsea Offshore Wind Farm Two (Orsted)	Hornsea Offshore Wind Farm Two (Orsted)	2021-01-01	2021-12-31	137	closed	MMO	[unspecified - MMO]	FALSE	The monopile foundation installation works are part of the construction of the Hornsea Project Two Offshore Wind Farm, consented under the awarded Development Consent Order and deemed Marine Licences. The works will take place between October 2020 and approximately December 2021. This proposed activity form covers the anticipated works in 2021. A separate form was submitted for 2020 (Activity Num…	2344_1	Impact Pile Driving	Mono	2021-01-01	2021-12-31	137		232	216								4000																	2021-08-07		232	216
2713	Migrated AAN: 2713	Abpmer	Abpmer	2021-01-01	2021-08-13	225	closed	NRW	[unspecified - NRW]	FALSE		2713_1	Impact Pile Driving	Other ([Unspecified - Migrated])	2021-01-01	2021-08-14	225		223	198																									2021-08-07		223	198
2713	Migrated AAN: 2713	Abpmer	Abpmer	2021-01-01	2021-08-13	225	closed	NRW	[unspecified - NRW]	FALSE		2713_1	Impact Pile Driving	Other ([Unspecified - Migrated])	2021-01-01	2021-08-14	225		223	198																									2021-08-06		223	198
2713	Migrated AAN: 2713	Abpmer	Abpmer	2021-01-01	2021-08-13	225	closed	NRW	[unspecified - NRW]	FALSE		2713_1	Impact Pile Driving	Other ([Unspecified - Migrated])	2021-01-01	2021-08-14	225		223	198																									2021-08-05		223	198
2344	Migrated AAN: 2344	Hornsea Offshore Wind Farm Two (Orsted)	Hornsea Offshore Wind Farm Two (Orsted)	2021-01-01	2021-12-31	137	closed	MMO	[unspecified - MMO]	FALSE	The monopile foundation installation works are part of the construction of the Hornsea Project Two Offshore Wind Farm, consented under the awarded Development Consent Order and deemed Marine Licences. The works will take place between October 2020 and approximately December 2021. This proposed activity form covers the anticipated works in 2021. A separate form was submitted for 2020 (Activity Num…	2344_1	Impact Pile Driving	Mono	2021-01-01	2021-12-31	137		232	216								4000																	2021-08-04		232	216
2344	Migrated AAN: 2344	Hornsea Offshore Wind Farm Two (Orsted)	Hornsea Offshore Wind Farm Two (Orsted)	2021-01-01	2021-12-31	137	closed	MMO	[unspecified - MMO]	FALSE	The monopile foundation installation works are part of the construction of the Hornsea Project Two Offshore Wind Farm, consented under the awarded Development Consent Order and deemed Marine Licences. The works will take place between October 2020 and approximately December 2021. This proposed activity form covers the anticipated works in 2021. A separate form was submitted for 2020 (Activity Num…	2344_1	Impact Pile Driving	Mono	2021-01-01	2021-12-31	137		232	216								4000																	2021-08-04		232	216
2713	Migrated AAN: 2713	Abpmer	Abpmer	2021-01-01	2021-08-13	225	closed	NRW	[unspecified - NRW]	FALSE		2713_1	Impact Pile Driving	Other ([Unspecified - Migrated])	2021-01-01	2021-08-14	225		223	198																									2021-08-04		223	198
2344	Migrated AAN: 2344	Hornsea Offshore Wind Farm Two (Orsted)	Hornsea Offshore Wind Farm Two (Orsted)	2021-01-01	2021-12-31	137	closed	MMO	[unspecified - MMO]	FALSE	The monopile foundation installation works are part of the construction of the Hornsea Project Two Offshore Wind Farm, consented under the awarded Development Consent Order and deemed Marine Licences. The works will take place between October 2020 and approximately December 2021. This proposed activity form covers the anticipated works in 2021. A separate form was submitted for 2020 (Activity Num…	2344_1	Impact Pile Driving	Mono	2021-01-01	2021-12-31	137		232	216								4000																	2021-08-03		232	216
2713	Migrated AAN: 2713	Abpmer	Abpmer	2021-01-01	2021-08-13	225	closed	NRW	[unspecified - NRW]	FALSE		2713_1	Impact Pile Driving	Other ([Unspecified - Migrated])	2021-01-01	2021-08-14	225		223	198																									2021-08-03		223	198
2713	Migrated AAN: 2713	Abpmer	Abpmer	2021-01-01	2021-08-13	225	closed	NRW	[unspecified - NRW]	FALSE		2713_1	Impact Pile Driving	Other ([Unspecified - Migrated])	2021-01-01	2021-08-14	225		223	198																									2021-08-02		223	198
2344	Migrated AAN: 2344	Hornsea Offshore Wind Farm Two (Orsted)	Hornsea Offshore Wind Farm Two (Orsted)	2021-01-01	2021-12-31	137	closed	MMO	[unspecified - MMO]	FALSE	The monopile foundation installation works are part of the construction of the Hornsea Project Two Offshore Wind Farm, consented under the awarded Development Consent Order and deemed Marine Licences. The works will take place between October 2020 and approximately December 2021. This proposed activity form covers the anticipated works in 2021. A separate form was submitted for 2020 (Activity Num…	2344_1	Impact Pile Driving	Mono	2021-01-01	2021-12-31	137		232	216								4000																	2021-08-01		232	216
2344	Migrated AAN: 2344	Hornsea Offshore Wind Farm Two (Orsted)	Hornsea Offshore Wind Farm Two (Orsted)	2021-01-01	2021-12-31	137	closed	MMO	[unspecified - MMO]	FALSE	The monopile foundation installation works are part of the construction of the Hornsea Project Two Offshore Wind Farm, consented under the awarded Development Consent Order and deemed Marine Licences. The works will take place between October 2020 and approximately December 2021. This proposed activity form covers the anticipated works in 2021. A separate form was submitted for 2020 (Activity Num…	2344_1	Impact Pile Driving	Mono	2021-01-01	2021-12-31	137		232	216								4000																	2021-07-31		232	216
2713	Migrated AAN: 2713	Abpmer	Abpmer	2021-01-01	2021-08-13	225	closed	NRW	[unspecified - NRW]	FALSE		2713_1	Impact Pile Driving	Other ([Unspecified - Migrated])	2021-01-01	2021-08-14	225		223	198																									2021-07-31		223	198
2344	Migrated AAN: 2344	Hornsea Offshore Wind Farm Two (Orsted)	Hornsea Offshore Wind Farm Two (Orsted)	2021-01-01	2021-12-31	137	closed	MMO	[unspecified - MMO]	FALSE	The monopile foundation installation works are part of the construction of the Hornsea Project Two Offshore Wind Farm, consented under the awarded Development Consent Order and deemed Marine Licences. The works will take place between October 2020 and approximately December 2021. This proposed activity form covers the anticipated works in 2021. A separate form was submitted for 2020 (Activity Num…	2344_1	Impact Pile Driving	Mono	2021-01-01	2021-12-31	137		232	216								4000																	2021-07-30		232	216
2713	Migrated AAN: 2713	Abpmer	Abpmer	2021-01-01	2021-08-13	225	closed	NRW	[unspecified - NRW]	FALSE		2713_1	Impact Pile Driving	Other ([Unspecified - Migrated])	2021-01-01	2021-08-14	225		223	198																									2021-07-30		223	198
2713	Migrated AAN: 2713	Abpmer	Abpmer	2021-01-01	2021-08-13	225	closed	NRW	[unspecified - NRW]	FALSE		2713_1	Impact Pile Driving	Other ([Unspecified - Migrated])	2021-01-01	2021-08-14	225		223	198																									2021-07-29		223	198
2526	Migrated AAN: 2526	Marmus Ltd	Marmus Ltd	2021-07-26	2021-07-29	2	closed	MMO	[unspecified - MMO]	FALSE		2526_1	Impact Pile Driving	Other ([Unspecified - Migrated])	2021-07-27	2021-07-30	2		105	95								4																	2021-07-28		107	95
2713	Migrated AAN: 2713	Abpmer	Abpmer	2021-01-01	2021-08-13	225	closed	NRW	[unspecified - NRW]	FALSE		2713_1	Impact Pile Driving	Other ([Unspecified - Migrated])	2021-01-01	2021-08-14	225		223	198																									2021-07-28		223	198
2344	Migrated AAN: 2344	Hornsea Offshore Wind Farm Two (Orsted)	Hornsea Offshore Wind Farm Two (Orsted)	2021-01-01	2021-12-31	137	closed	MMO	[unspecified - MMO]	FALSE	The monopile foundation installation works are part of the construction of the Hornsea Project Two Offshore Wind Farm, consented under the awarded Development Consent Order and deemed Marine Licences. The works will take place between October 2020 and approximately December 2021. This proposed activity form covers the anticipated works in 2021. A separate form was submitted for 2020 (Activity Num…	2344_1	Impact Pile Driving	Mono	2021-01-01	2021-12-31	137		232	216								4000																	2021-07-27		232	216
2344	Migrated AAN: 2344	Hornsea Offshore Wind Farm Two (Orsted)	Hornsea Offshore Wind Farm Two (Orsted)	2021-01-01	2021-12-31	137	closed	MMO	[unspecified - MMO]	FALSE	The monopile foundation installation works are part of the construction of the Hornsea Project Two Offshore Wind Farm, consented under the awarded Development Consent Order and deemed Marine Licences. The works will take place between October 2020 and approximately December 2021. This proposed activity form covers the anticipated works in 2021. A separate form was submitted for 2020 (Activity Num…	2344_1	Impact Pile Driving	Mono	2021-01-01	2021-12-31	137		232	216								4000																	2021-07-27		232	216
2526	Migrated AAN: 2526	Marmus Ltd	Marmus Ltd	2021-07-26	2021-07-29	2	closed	MMO	[unspecified - MMO]	FALSE		2526_1	Impact Pile Driving	Other ([Unspecified - Migrated])	2021-07-27	2021-07-30	2		105	95								4																	2021-07-27		107	95
2713	Migrated AAN: 2713	Abpmer	Abpmer	2021-01-01	2021-08-13	225	closed	NRW	[unspecified - NRW]	FALSE		2713_1	Impact Pile Driving	Other ([Unspecified - Migrated])	2021-01-01	2021-08-14	225		223	198																									2021-07-27		223	198
2344	Migrated AAN: 2344	Hornsea Offshore Wind Farm Two (Orsted)	Hornsea Offshore Wind Farm Two (Orsted)	2021-01-01	2021-12-31	137	closed	MMO	[unspecified - MMO]	FALSE	The monopile foundation installation works are part of the construction of the Hornsea Project Two Offshore Wind Farm, consented under the awarded Development Consent Order and deemed Marine Licences. The works will take place between October 2020 and approximately December 2021. This proposed activity form covers the anticipated works in 2021. A separate form was submitted for 2020 (Activity Num…	2344_1	Impact Pile Driving	Mono	2021-01-01	2021-12-31	137		232	216								4000																	2021-07-26		232	216
2713	Migrated AAN: 2713	Abpmer	Abpmer	2021-01-01	2021-08-13	225	closed	NRW	[unspecified - NRW]	FALSE		2713_1	Impact Pile Driving	Other ([Unspecified - Migrated])	2021-01-01	2021-08-14	225		223	198																									2021-07-26		223	198
2713	Migrated AAN: 2713	Abpmer	Abpmer	2021-01-01	2021-08-13	225	closed	NRW	[unspecified - NRW]	FALSE		2713_1	Impact Pile Driving	Other ([Unspecified - Migrated])	2021-01-01	2021-08-14	225		223	198																									2021-07-24		223	198
2344	Migrated AAN: 2344	Hornsea Offshore Wind Farm Two (Orsted)	Hornsea Offshore Wind Farm Two (Orsted)	2021-01-01	2021-12-31	137	closed	MMO	[unspecified - MMO]	FALSE	The monopile foundation installation works are part of the construction of the Hornsea Project Two Offshore Wind Farm, consented under the awarded Development Consent Order and deemed Marine Licences. The works will take place between October 2020 and approximately December 2021. This proposed activity form covers the anticipated works in 2021. A separate form was submitted for 2020 (Activity Num…	2344_1	Impact Pile Driving	Mono	2021-01-01	2021-12-31	137		232	216								4000																	2021-07-23		232	216
2344	Migrated AAN: 2344	Hornsea Offshore Wind Farm Two (Orsted)	Hornsea Offshore Wind Farm Two (Orsted)	2021-01-01	2021-12-31	137	closed	MMO	[unspecified - MMO]	FALSE	The monopile foundation installation works are part of the construction of the Hornsea Project Two Offshore Wind Farm, consented under the awarded Development Consent Order and deemed Marine Licences. The works will take place between October 2020 and approximately December 2021. This proposed activity form covers the anticipated works in 2021. A separate form was submitted for 2020 (Activity Num…	2344_1	Impact Pile Driving	Mono	2021-01-01	2021-12-31	137		232	216								4000																	2021-07-23		232	216
2713	Migrated AAN: 2713	Abpmer	Abpmer	2021-01-01	2021-08-13	225	closed	NRW	[unspecified - NRW]	FALSE		2713_1	Impact Pile Driving	Other ([Unspecified - Migrated])	2021-01-01	2021-08-14	225		223	198																									2021-07-23		223	198
2344	Migrated AAN: 2344	Hornsea Offshore Wind Farm Two (Orsted)	Hornsea Offshore Wind Farm Two (Orsted)	2021-01-01	2021-12-31	137	closed	MMO	[unspecified - MMO]	FALSE	The monopile foundation installation works are part of the construction of the Hornsea Project Two Offshore Wind Farm, consented under the awarded Development Consent Order and deemed Marine Licences. The works will take place between October 2020 and approximately December 2021. This proposed activity form covers the anticipated works in 2021. A separate form was submitted for 2020 (Activity Num…	2344_1	Impact Pile Driving	Mono	2021-01-01	2021-12-31	137		232	216								4000																	2021-07-22		232	216
2713	Migrated AAN: 2713	Abpmer	Abpmer	2021-01-01	2021-08-13	225	closed	NRW	[unspecified - NRW]	FALSE		2713_1	Impact Pile Driving	Other ([Unspecified - Migrated])	2021-01-01	2021-08-14	225		223	198																									2021-07-22		223	198
2713	Migrated AAN: 2713	Abpmer	Abpmer	2021-01-01	2021-08-13	225	closed	NRW	[unspecified - NRW]	FALSE		2713_1	Impact Pile Driving	Other ([Unspecified - Migrated])	2021-01-01	2021-08-14	225		223	198																									2021-07-21		223	198
2713	Migrated AAN: 2713	Abpmer	Abpmer	2021-01-01	2021-08-13	225	closed	NRW	[unspecified - NRW]	FALSE		2713_1	Impact Pile Driving	Other ([Unspecified - Migrated])	2021-01-01	2021-08-14	225		223	198																									2021-07-20		223	198
2344	Migrated AAN: 2344	Hornsea Offshore Wind Farm Two (Orsted)	Hornsea Offshore Wind Farm Two (Orsted)	2021-01-01	2021-12-31	137	closed	MMO	[unspecified - MMO]	FALSE	The monopile foundation installation works are part of the construction of the Hornsea Project Two Offshore Wind Farm, consented under the awarded Development Consent Order and deemed Marine Licences. The works will take place between October 2020 and approximately December 2021. This proposed activity form covers the anticipated works in 2021. A separate form was submitted for 2020 (Activity Num…	2344_1	Impact Pile Driving	Mono	2021-01-01	2021-12-31	137		232	216								4000																	2021-07-19		232	216
2344	Migrated AAN: 2344	Hornsea Offshore Wind Farm Two (Orsted)	Hornsea Offshore Wind Farm Two (Orsted)	2021-01-01	2021-12-31	137	closed	MMO	[unspecified - MMO]	FALSE	The monopile foundation installation works are part of the construction of the Hornsea Project Two Offshore Wind Farm, consented under the awarded Development Consent Order and deemed Marine Licences. The works will take place between October 2020 and approximately December 2021. This proposed activity form covers the anticipated works in 2021. A separate form was submitted for 2020 (Activity Num…	2344_1	Impact Pile Driving	Mono	2021-01-01	2021-12-31	137		232	216								4000																	2021-07-19		232	216
2713	Migrated AAN: 2713	Abpmer	Abpmer	2021-01-01	2021-08-13	225	closed	NRW	[unspecified - NRW]	FALSE		2713_1	Impact Pile Driving	Other ([Unspecified - Migrated])	2021-01-01	2021-08-14	225		223	198																									2021-07-19		223	198
2344	Migrated AAN: 2344	Hornsea Offshore Wind Farm Two (Orsted)	Hornsea Offshore Wind Farm Two (Orsted)	2021-01-01	2021-12-31	137	closed	MMO	[unspecified - MMO]	FALSE	The monopile foundation installation works are part of the construction of the Hornsea Project Two Offshore Wind Farm, consented under the awarded Development Consent Order and deemed Marine Licences. The works will take place between October 2020 and approximately December 2021. This proposed activity form covers the anticipated works in 2021. A separate form was submitted for 2020 (Activity Num…	2344_1	Impact Pile Driving	Mono	2021-01-01	2021-12-31	137		232	216								4000																	2021-07-18		232	216
2713	Migrated AAN: 2713	Abpmer	Abpmer	2021-01-01	2021-08-13	225	closed	NRW	[unspecified - NRW]	FALSE		2713_1	Impact Pile Driving	Other ([Unspecified - Migrated])	2021-01-01	2021-08-14	225		223	198																									2021-07-17		223	198
2713	Migrated AAN: 2713	Abpmer	Abpmer	2021-01-01	2021-08-13	225	closed	NRW	[unspecified - NRW]	FALSE		2713_1	Impact Pile Driving	Other ([Unspecified - Migrated])	2021-01-01	2021-08-14	225		223	198																									2021-07-16		223	198
2344	Migrated AAN: 2344	Hornsea Offshore Wind Farm Two (Orsted)	Hornsea Offshore Wind Farm Two (Orsted)	2021-01-01	2021-12-31	137	closed	MMO	[unspecified - MMO]	FALSE	The monopile foundation installation works are part of the construction of the Hornsea Project Two Offshore Wind Farm, consented under the awarded Development Consent Order and deemed Marine Licences. The works will take place between October 2020 and approximately December 2021. This proposed activity form covers the anticipated works in 2021. A separate form was submitted for 2020 (Activity Num…	2344_1	Impact Pile Driving	Mono	2021-01-01	2021-12-31	137		232	216								4000																	2021-07-15		232	216
2713	Migrated AAN: 2713	Abpmer	Abpmer	2021-01-01	2021-08-13	225	closed	NRW	[unspecified - NRW]	FALSE		2713_1	Impact Pile Driving	Other ([Unspecified - Migrated])	2021-01-01	2021-08-14	225		223	198																									2021-07-15		223	198
2344	Migrated AAN: 2344	Hornsea Offshore Wind Farm Two (Orsted)	Hornsea Offshore Wind Farm Two (Orsted)	2021-01-01	2021-12-31	137	closed	MMO	[unspecified - MMO]	FALSE	The monopile foundation installation works are part of the construction of the Hornsea Project Two Offshore Wind Farm, consented under the awarded Development Consent Order and deemed Marine Licences. The works will take place between October 2020 and approximately December 2021. This proposed activity form covers the anticipated works in 2021. A separate form was submitted for 2020 (Activity Num…	2344_1	Impact Pile Driving	Mono	2021-01-01	2021-12-31	137		232	216								4000																	2021-07-14		232	216
2344	Migrated AAN: 2344	Hornsea Offshore Wind Farm Two (Orsted)	Hornsea Offshore Wind Farm Two (Orsted)	2021-01-01	2021-12-31	137	closed	MMO	[unspecified - MMO]	FALSE	The monopile foundation installation works are part of the construction of the Hornsea Project Two Offshore Wind Farm, consented under the awarded Development Consent Order and deemed Marine Licences. The works will take place between October 2020 and approximately December 2021. This proposed activity form covers the anticipated works in 2021. A separate form was submitted for 2020 (Activity Num…	2344_1	Impact Pile Driving	Mono	2021-01-01	2021-12-31	137		232	216								4000																	2021-07-14		232	216
2713	Migrated AAN: 2713	Abpmer	Abpmer	2021-01-01	2021-08-13	225	closed	NRW	[unspecified - NRW]	FALSE		2713_1	Impact Pile Driving	Other ([Unspecified - Migrated])	2021-01-01	2021-08-14	225		223	198																									2021-07-14		223	198
2713	Migrated AAN: 2713	Abpmer	Abpmer	2021-01-01	2021-08-13	225	closed	NRW	[unspecified - NRW]	FALSE		2713_1	Impact Pile Driving	Other ([Unspecified - Migrated])	2021-01-01	2021-08-14	225		223	198																									2021-07-13		223	198
2713	Migrated AAN: 2713	Abpmer	Abpmer	2021-01-01	2021-08-13	225	closed	NRW	[unspecified - NRW]	FALSE		2713_1	Impact Pile Driving	Other ([Unspecified - Migrated])	2021-01-01	2021-08-14	225		223	198																									2021-07-12		223	198
2344	Migrated AAN: 2344	Hornsea Offshore Wind Farm Two (Orsted)	Hornsea Offshore Wind Farm Two (Orsted)	2021-01-01	2021-12-31	137	closed	MMO	[unspecified - MMO]	FALSE	The monopile foundation installation works are part of the construction of the Hornsea Project Two Offshore Wind Farm, consented under the awarded Development Consent Order and deemed Marine Licences. The works will take place between October 2020 and approximately December 2021. This proposed activity form covers the anticipated works in 2021. A separate form was submitted for 2020 (Activity Num…	2344_1	Impact Pile Driving	Mono	2021-01-01	2021-12-31	137		232	216								4000																	2021-07-11		232	216
2344	Migrated AAN: 2344	Hornsea Offshore Wind Farm Two (Orsted)	Hornsea Offshore Wind Farm Two (Orsted)	2021-01-01	2021-12-31	137	closed	MMO	[unspecified - MMO]	FALSE	The monopile foundation installation works are part of the construction of the Hornsea Project Two Offshore Wind Farm, consented under the awarded Development Consent Order and deemed Marine Licences. The works will take place between October 2020 and approximately December 2021. This proposed activity form covers the anticipated works in 2021. A separate form was submitted for 2020 (Activity Num…	2344_1	Impact Pile Driving	Mono	2021-01-01	2021-12-31	137		232	216								4000																	2021-07-10		232	216
2344	Migrated AAN: 2344	Hornsea Offshore Wind Farm Two (Orsted)	Hornsea Offshore Wind Farm Two (Orsted)	2021-01-01	2021-12-31	137	closed	MMO	[unspecified - MMO]	FALSE	The monopile foundation installation works are part of the construction of the Hornsea Project Two Offshore Wind Farm, consented under the awarded Development Consent Order and deemed Marine Licences. The works will take place between October 2020 and approximately December 2021. This proposed activity form covers the anticipated works in 2021. A separate form was submitted for 2020 (Activity Num…	2344_1	Impact Pile Driving	Mono	2021-01-01	2021-12-31	137		232	216								4000																	2021-07-10		232	216
2713	Migrated AAN: 2713	Abpmer	Abpmer	2021-01-01	2021-08-13	225	closed	NRW	[unspecified - NRW]	FALSE		2713_1	Impact Pile Driving	Other ([Unspecified - Migrated])	2021-01-01	2021-08-14	225		223	198																									2021-07-10		223	198
2344	Migrated AAN: 2344	Hornsea Offshore Wind Farm Two (Orsted)	Hornsea Offshore Wind Farm Two (Orsted)	2021-01-01	2021-12-31	137	closed	MMO	[unspecified - MMO]	FALSE	The monopile foundation installation works are part of the construction of the Hornsea Project Two Offshore Wind Farm, consented under the awarded Development Consent Order and deemed Marine Licences. The works will take place between October 2020 and approximately December 2021. This proposed activity form covers the anticipated works in 2021. A separate form was submitted for 2020 (Activity Num…	2344_1	Impact Pile Driving	Mono	2021-01-01	2021-12-31	137		232	216								4000																	2021-07-09		232	216
2713	Migrated AAN: 2713	Abpmer	Abpmer	2021-01-01	2021-08-13	225	closed	NRW	[unspecified - NRW]	FALSE		2713_1	Impact Pile Driving	Other ([Unspecified - Migrated])	2021-01-01	2021-08-14	225		223	198																									2021-07-09		223	198
2713	Migrated AAN: 2713	Abpmer	Abpmer	2021-01-01	2021-08-13	225	closed	NRW	[unspecified - NRW]	FALSE		2713_1	Impact Pile Driving	Other ([Unspecified - Migrated])	2021-01-01	2021-08-14	225		223	198																									2021-07-08		223	198
2344	Migrated AAN: 2344	Hornsea Offshore Wind Farm Two (Orsted)	Hornsea Offshore Wind Farm Two (Orsted)	2021-01-01	2021-12-31	137	closed	MMO	[unspecified - MMO]	FALSE	The monopile foundation installation works are part of the construction of the Hornsea Project Two Offshore Wind Farm, consented under the awarded Development Consent Order and deemed Marine Licences. The works will take place between October 2020 and approximately December 2021. This proposed activity form covers the anticipated works in 2021. A separate form was submitted for 2020 (Activity Num…	2344_1	Impact Pile Driving	Mono	2021-01-01	2021-12-31	137		232	216								4000																	2021-07-07		232	216
2713	Migrated AAN: 2713	Abpmer	Abpmer	2021-01-01	2021-08-13	225	closed	NRW	[unspecified - NRW]	FALSE		2713_1	Impact Pile Driving	Other ([Unspecified - Migrated])	2021-01-01	2021-08-14	225		223	198																									2021-07-07		223	198
2344	Migrated AAN: 2344	Hornsea Offshore Wind Farm Two (Orsted)	Hornsea Offshore Wind Farm Two (Orsted)	2021-01-01	2021-12-31	137	closed	MMO	[unspecified - MMO]	FALSE	The monopile foundation installation works are part of the construction of the Hornsea Project Two Offshore Wind Farm, consented under the awarded Development Consent Order and deemed Marine Licences. The works will take place between October 2020 and approximately December 2021. This proposed activity form covers the anticipated works in 2021. A separate form was submitted for 2020 (Activity Num…	2344_1	Impact Pile Driving	Mono	2021-01-01	2021-12-31	137		232	216								4000																	2021-07-06		232	216
2713	Migrated AAN: 2713	Abpmer	Abpmer	2021-01-01	2021-08-13	225	closed	NRW	[unspecified - NRW]	FALSE		2713_1	Impact Pile Driving	Other ([Unspecified - Migrated])	2021-01-01	2021-08-14	225		223	198																									2021-07-06		223	198
2344	Migrated AAN: 2344	Hornsea Offshore Wind Farm Two (Orsted)	Hornsea Offshore Wind Farm Two (Orsted)	2021-01-01	2021-12-31	137	closed	MMO	[unspecified - MMO]	FALSE	The monopile foundation installation works are part of the construction of the Hornsea Project Two Offshore Wind Farm, consented under the awarded Development Consent Order and deemed Marine Licences. The works will take place between October 2020 and approximately December 2021. This proposed activity form covers the anticipated works in 2021. A separate form was submitted for 2020 (Activity Num…	2344_1	Impact Pile Driving	Mono	2021-01-01	2021-12-31	137		232	216								4000																	2021-07-05		232	216
2713	Migrated AAN: 2713	Abpmer	Abpmer	2021-01-01	2021-08-13	225	closed	NRW	[unspecified - NRW]	FALSE		2713_1	Impact Pile Driving	Other ([Unspecified - Migrated])	2021-01-01	2021-08-14	225		223	198																									2021-07-05		223	198
2713	Migrated AAN: 2713	Abpmer	Abpmer	2021-01-01	2021-08-13	225	closed	NRW	[unspecified - NRW]	FALSE		2713_1	Impact Pile Driving	Other ([Unspecified - Migrated])	2021-01-01	2021-08-14	225		223	198																									2021-07-03		223	198
2713	Migrated AAN: 2713	Abpmer	Abpmer	2021-01-01	2021-08-13	225	closed	NRW	[unspecified - NRW]	FALSE		2713_1	Impact Pile Driving	Other ([Unspecified - Migrated])	2021-01-01	2021-08-14	225		223	198																									2021-07-02		223	198
2713	Migrated AAN: 2713	Abpmer	Abpmer	2021-01-01	2021-08-13	225	closed	NRW	[unspecified - NRW]	FALSE		2713_1	Impact Pile Driving	Other ([Unspecified - Migrated])	2021-01-01	2021-08-14	225		223	198																									2021-07-01		223	198
2344	Migrated AAN: 2344	Hornsea Offshore Wind Farm Two (Orsted)	Hornsea Offshore Wind Farm Two (Orsted)	2021-01-01	2021-12-31	137	closed	MMO	[unspecified - MMO]	FALSE	The monopile foundation installation works are part of the construction of the Hornsea Project Two Offshore Wind Farm, consented under the awarded Development Consent Order and deemed Marine Licences. The works will take place between October 2020 and approximately December 2021. This proposed activity form covers the anticipated works in 2021. A separate form was submitted for 2020 (Activity Num…	2344_1	Impact Pile Driving	Mono	2021-01-01	2021-12-31	137		232	216								4000																	2021-06-30		232	216
2713	Migrated AAN: 2713	Abpmer	Abpmer	2021-01-01	2021-08-13	225	closed	NRW	[unspecified - NRW]	FALSE		2713_1	Impact Pile Driving	Other ([Unspecified - Migrated])	2021-01-01	2021-08-14	225		223	198																									2021-06-30		223	198
2344	Migrated AAN: 2344	Hornsea Offshore Wind Farm Two (Orsted)	Hornsea Offshore Wind Farm Two (Orsted)	2021-01-01	2021-12-31	137	closed	MMO	[unspecified - MMO]	FALSE	The monopile foundation installation works are part of the construction of the Hornsea Project Two Offshore Wind Farm, consented under the awarded Development Consent Order and deemed Marine Licences. The works will take place between October 2020 and approximately December 2021. This proposed activity form covers the anticipated works in 2021. A separate form was submitted for 2020 (Activity Num…	2344_1	Impact Pile Driving	Mono	2021-01-01	2021-12-31	137		232	216								4000																	2021-06-29		232	216
2713	Migrated AAN: 2713	Abpmer	Abpmer	2021-01-01	2021-08-13	225	closed	NRW	[unspecified - NRW]	FALSE		2713_1	Impact Pile Driving	Other ([Unspecified - Migrated])	2021-01-01	2021-08-14	225		223	198																									2021-06-29		223	198
2344	Migrated AAN: 2344	Hornsea Offshore Wind Farm Two (Orsted)	Hornsea Offshore Wind Farm Two (Orsted)	2021-01-01	2021-12-31	137	closed	MMO	[unspecified - MMO]	FALSE	The monopile foundation installation works are part of the construction of the Hornsea Project Two Offshore Wind Farm, consented under the awarded Development Consent Order and deemed Marine Licences. The works will take place between October 2020 and approximately December 2021. This proposed activity form covers the anticipated works in 2021. A separate form was submitted for 2020 (Activity Num…	2344_1	Impact Pile Driving	Mono	2021-01-01	2021-12-31	137		232	216								4000																	2021-06-28		232	216
2713	Migrated AAN: 2713	Abpmer	Abpmer	2021-01-01	2021-08-13	225	closed	NRW	[unspecified - NRW]	FALSE		2713_1	Impact Pile Driving	Other ([Unspecified - Migrated])	2021-01-01	2021-08-14	225		223	198																									2021-06-28		223	198
2713	Migrated AAN: 2713	Abpmer	Abpmer	2021-01-01	2021-08-13	225	closed	NRW	[unspecified - NRW]	FALSE		2713_1	Impact Pile Driving	Other ([Unspecified - Migrated])	2021-01-01	2021-08-14	225		223	198																									2021-06-26		223	198
2344	Migrated AAN: 2344	Hornsea Offshore Wind Farm Two (Orsted)	Hornsea Offshore Wind Farm Two (Orsted)	2021-01-01	2021-12-31	137	closed	MMO	[unspecified - MMO]	FALSE	The monopile foundation installation works are part of the construction of the Hornsea Project Two Offshore Wind Farm, consented under the awarded Development Consent Order and deemed Marine Licences. The works will take place between October 2020 and approximately December 2021. This proposed activity form covers the anticipated works in 2021. A separate form was submitted for 2020 (Activity Num…	2344_1	Impact Pile Driving	Mono	2021-01-01	2021-12-31	137		232	216								4000																	2021-06-25		232	216
2713	Migrated AAN: 2713	Abpmer	Abpmer	2021-01-01	2021-08-13	225	closed	NRW	[unspecified - NRW]	FALSE		2713_1	Impact Pile Driving	Other ([Unspecified - Migrated])	2021-01-01	2021-08-14	225		223	198																									2021-06-25		223	198
2344	Migrated AAN: 2344	Hornsea Offshore Wind Farm Two (Orsted)	Hornsea Offshore Wind Farm Two (Orsted)	2021-01-01	2021-12-31	137	closed	MMO	[unspecified - MMO]	FALSE	The monopile foundation installation works are part of the construction of the Hornsea Project Two Offshore Wind Farm, consented under the awarded Development Consent Order and deemed Marine Licences. The works will take place between October 2020 and approximately December 2021. This proposed activity form covers the anticipated works in 2021. A separate form was submitted for 2020 (Activity Num…	2344_1	Impact Pile Driving	Mono	2021-01-01	2021-12-31	137		232	216								4000																	2021-06-24		232	216
2344	Migrated AAN: 2344	Hornsea Offshore Wind Farm Two (Orsted)	Hornsea Offshore Wind Farm Two (Orsted)	2021-01-01	2021-12-31	137	closed	MMO	[unspecified - MMO]	FALSE	The monopile foundation installation works are part of the construction of the Hornsea Project Two Offshore Wind Farm, consented under the awarded Development Consent Order and deemed Marine Licences. The works will take place between October 2020 and approximately December 2021. This proposed activity form covers the anticipated works in 2021. A separate form was submitted for 2020 (Activity Num…	2344_1	Impact Pile Driving	Mono	2021-01-01	2021-12-31	137		232	216								4000																	2021-06-24		232	216
2713	Migrated AAN: 2713	Abpmer	Abpmer	2021-01-01	2021-08-13	225	closed	NRW	[unspecified - NRW]	FALSE		2713_1	Impact Pile Driving	Other ([Unspecified - Migrated])	2021-01-01	2021-08-14	225		223	198																									2021-06-24		223	198
2459	Migrated AAN: 2459	The Highland Council	The Highland Council	2021-03-31	2021-06-29	90	closed	MD-LOT	[unspecified - MD-LOT]	FALSE		2459_1	Impact Pile Driving	Other ([Unspecified - Migrated])	2021-04-01	2021-06-30	90											280																	2021-06-23
2459	Migrated AAN: 2459	The Highland Council	The Highland Council	2021-03-31	2021-06-29	90	closed	MD-LOT	[unspecified - MD-LOT]	FALSE		2459_1	Impact Pile Driving	Other ([Unspecified - Migrated])	2021-04-01	2021-06-30	90											280																	2021-06-23
2459	Migrated AAN: 2459	The Highland Council	The Highland Council	2021-03-31	2021-06-29	90	closed	MD-LOT	[unspecified - MD-LOT]	FALSE		2459_1	Impact Pile Driving	Other ([Unspecified - Migrated])	2021-04-01	2021-06-30	90											280																	2021-06-23
2459	Migrated AAN: 2459	The Highland Council	The Highland Council	2021-03-31	2021-06-29	90	closed	MD-LOT	[unspecified - MD-LOT]	FALSE		2459_1	Impact Pile Driving	Other ([Unspecified - Migrated])	2021-04-01	2021-06-30	90											280																	2021-06-23
2713	Migrated AAN: 2713	Abpmer	Abpmer	2021-01-01	2021-08-13	225	closed	NRW	[unspecified - NRW]	FALSE		2713_1	Impact Pile Driving	Other ([Unspecified - Migrated])	2021-01-01	2021-08-14	225		223	198																									2021-06-23		223	198
2459	Migrated AAN: 2459	The Highland Council	The Highland Council	2021-03-31	2021-06-29	90	closed	MD-LOT	[unspecified - MD-LOT]	FALSE		2459_1	Impact Pile Driving	Other ([Unspecified - Migrated])	2021-04-01	2021-06-30	90											280																	2021-06-22
2459	Migrated AAN: 2459	The Highland Council	The Highland Council	2021-03-31	2021-06-29	90	closed	MD-LOT	[unspecified - MD-LOT]	FALSE		2459_1	Impact Pile Driving	Other ([Unspecified - Migrated])	2021-04-01	2021-06-30	90											280																	2021-06-22
2459	Migrated AAN: 2459	The Highland Council	The Highland Council	2021-03-31	2021-06-29	90	closed	MD-LOT	[unspecified - MD-LOT]	FALSE		2459_1	Impact Pile Driving	Other ([Unspecified - Migrated])	2021-04-01	2021-06-30	90											280																	2021-06-22
2459	Migrated AAN: 2459	The Highland Council	The Highland Council	2021-03-31	2021-06-29	90	closed	MD-LOT	[unspecified - MD-LOT]	FALSE		2459_1	Impact Pile Driving	Other ([Unspecified - Migrated])	2021-04-01	2021-06-30	90											280																	2021-06-22
2713	Migrated AAN: 2713	Abpmer	Abpmer	2021-01-01	2021-08-13	225	closed	NRW	[unspecified - NRW]	FALSE		2713_1	Impact Pile Driving	Other ([Unspecified - Migrated])	2021-01-01	2021-08-14	225		223	198																									2021-06-22		223	198
2344	Migrated AAN: 2344	Hornsea Offshore Wind Farm Two (Orsted)	Hornsea Offshore Wind Farm Two (Orsted)	2021-01-01	2021-12-31	137	closed	MMO	[unspecified - MMO]	FALSE	The monopile foundation installation works are part of the construction of the Hornsea Project Two Offshore Wind Farm, consented under the awarded Development Consent Order and deemed Marine Licences. The works will take place between October 2020 and approximately December 2021. This proposed activity form covers the anticipated works in 2021. A separate form was submitted for 2020 (Activity Num…	2344_1	Impact Pile Driving	Mono	2021-01-01	2021-12-31	137		232	216								4000																	2021-06-21		232	216
2459	Migrated AAN: 2459	The Highland Council	The Highland Council	2021-03-31	2021-06-29	90	closed	MD-LOT	[unspecified - MD-LOT]	FALSE		2459_1	Impact Pile Driving	Other ([Unspecified - Migrated])	2021-04-01	2021-06-30	90											280																	2021-06-21
2459	Migrated AAN: 2459	The Highland Council	The Highland Council	2021-03-31	2021-06-29	90	closed	MD-LOT	[unspecified - MD-LOT]	FALSE		2459_1	Impact Pile Driving	Other ([Unspecified - Migrated])	2021-04-01	2021-06-30	90											280																	2021-06-21
2459	Migrated AAN: 2459	The Highland Council	The Highland Council	2021-03-31	2021-06-29	90	closed	MD-LOT	[unspecified - MD-LOT]	FALSE		2459_1	Impact Pile Driving	Other ([Unspecified - Migrated])	2021-04-01	2021-06-30	90											280																	2021-06-21
2459	Migrated AAN: 2459	The Highland Council	The Highland Council	2021-03-31	2021-06-29	90	closed	MD-LOT	[unspecified - MD-LOT]	FALSE		2459_1	Impact Pile Driving	Other ([Unspecified - Migrated])	2021-04-01	2021-06-30	90											280																	2021-06-21
2713	Migrated AAN: 2713	Abpmer	Abpmer	2021-01-01	2021-08-13	225	closed	NRW	[unspecified - NRW]	FALSE		2713_1	Impact Pile Driving	Other ([Unspecified - Migrated])	2021-01-01	2021-08-14	225		223	198																									2021-06-21		223	198
2344	Migrated AAN: 2344	Hornsea Offshore Wind Farm Two (Orsted)	Hornsea Offshore Wind Farm Two (Orsted)	2021-01-01	2021-12-31	137	closed	MMO	[unspecified - MMO]	FALSE	The monopile foundation installation works are part of the construction of the Hornsea Project Two Offshore Wind Farm, consented under the awarded Development Consent Order and deemed Marine Licences. The works will take place between October 2020 and approximately December 2021. This proposed activity form covers the anticipated works in 2021. A separate form was submitted for 2020 (Activity Num…	2344_1	Impact Pile Driving	Mono	2021-01-01	2021-12-31	137		232	216								4000																	2021-06-20		232	216
2459	Migrated AAN: 2459	The Highland Council	The Highland Council	2021-03-31	2021-06-29	90	closed	MD-LOT	[unspecified - MD-LOT]	FALSE		2459_1	Impact Pile Driving	Other ([Unspecified - Migrated])	2021-04-01	2021-06-30	90											280																	2021-06-20
2459	Migrated AAN: 2459	The Highland Council	The Highland Council	2021-03-31	2021-06-29	90	closed	MD-LOT	[unspecified - MD-LOT]	FALSE		2459_1	Impact Pile Driving	Other ([Unspecified - Migrated])	2021-04-01	2021-06-30	90											280																	2021-06-20
2459	Migrated AAN: 2459	The Highland Council	The Highland Council	2021-03-31	2021-06-29	90	closed	MD-LOT	[unspecified - MD-LOT]	FALSE		2459_1	Impact Pile Driving	Other ([Unspecified - Migrated])	2021-04-01	2021-06-30	90											280																	2021-06-20
2459	Migrated AAN: 2459	The Highland Council	The Highland Council	2021-03-31	2021-06-29	90	closed	MD-LOT	[unspecified - MD-LOT]	FALSE		2459_1	Impact Pile Driving	Other ([Unspecified - Migrated])	2021-04-01	2021-06-30	90											280																	2021-06-20
2344	Migrated AAN: 2344	Hornsea Offshore Wind Farm Two (Orsted)	Hornsea Offshore Wind Farm Two (Orsted)	2021-01-01	2021-12-31	137	closed	MMO	[unspecified - MMO]	FALSE	The monopile foundation installation works are part of the construction of the Hornsea Project Two Offshore Wind Farm, consented under the awarded Development Consent Order and deemed Marine Licences. The works will take place between October 2020 and approximately December 2021. This proposed activity form covers the anticipated works in 2021. A separate form was submitted for 2020 (Activity Num…	2344_1	Impact Pile Driving	Mono	2021-01-01	2021-12-31	137		232	216								4000																	2021-06-19		232	216
2459	Migrated AAN: 2459	The Highland Council	The Highland Council	2021-03-31	2021-06-29	90	closed	MD-LOT	[unspecified - MD-LOT]	FALSE		2459_1	Impact Pile Driving	Other ([Unspecified - Migrated])	2021-04-01	2021-06-30	90											280																	2021-06-19
2459	Migrated AAN: 2459	The Highland Council	The Highland Council	2021-03-31	2021-06-29	90	closed	MD-LOT	[unspecified - MD-LOT]	FALSE		2459_1	Impact Pile Driving	Other ([Unspecified - Migrated])	2021-04-01	2021-06-30	90											280																	2021-06-19
2459	Migrated AAN: 2459	The Highland Council	The Highland Council	2021-03-31	2021-06-29	90	closed	MD-LOT	[unspecified - MD-LOT]	FALSE		2459_1	Impact Pile Driving	Other ([Unspecified - Migrated])	2021-04-01	2021-06-30	90											280																	2021-06-19
2459	Migrated AAN: 2459	The Highland Council	The Highland Council	2021-03-31	2021-06-29	90	closed	MD-LOT	[unspecified - MD-LOT]	FALSE		2459_1	Impact Pile Driving	Other ([Unspecified - Migrated])	2021-04-01	2021-06-30	90											280																	2021-06-19
2713	Migrated AAN: 2713	Abpmer	Abpmer	2021-01-01	2021-08-13	225	closed	NRW	[unspecified - NRW]	FALSE		2713_1	Impact Pile Driving	Other ([Unspecified - Migrated])	2021-01-01	2021-08-14	225		223	198																									2021-06-19		223	198
2459	Migrated AAN: 2459	The Highland Council	The Highland Council	2021-03-31	2021-06-29	90	closed	MD-LOT	[unspecified - MD-LOT]	FALSE		2459_1	Impact Pile Driving	Other ([Unspecified - Migrated])	2021-04-01	2021-06-30	90											280																	2021-06-18
2459	Migrated AAN: 2459	The Highland Council	The Highland Council	2021-03-31	2021-06-29	90	closed	MD-LOT	[unspecified - MD-LOT]	FALSE		2459_1	Impact Pile Driving	Other ([Unspecified - Migrated])	2021-04-01	2021-06-30	90											280																	2021-06-18
2459	Migrated AAN: 2459	The Highland Council	The Highland Council	2021-03-31	2021-06-29	90	closed	MD-LOT	[unspecified - MD-LOT]	FALSE		2459_1	Impact Pile Driving	Other ([Unspecified - Migrated])	2021-04-01	2021-06-30	90											280																	2021-06-18
2459	Migrated AAN: 2459	The Highland Council	The Highland Council	2021-03-31	2021-06-29	90	closed	MD-LOT	[unspecified - MD-LOT]	FALSE		2459_1	Impact Pile Driving	Other ([Unspecified - Migrated])	2021-04-01	2021-06-30	90											280																	2021-06-18
2713	Migrated AAN: 2713	Abpmer	Abpmer	2021-01-01	2021-08-13	225	closed	NRW	[unspecified - NRW]	FALSE		2713_1	Impact Pile Driving	Other ([Unspecified - Migrated])	2021-01-01	2021-08-14	225		223	198																									2021-06-18		223	198
2344	Migrated AAN: 2344	Hornsea Offshore Wind Farm Two (Orsted)	Hornsea Offshore Wind Farm Two (Orsted)	2021-01-01	2021-12-31	137	closed	MMO	[unspecified - MMO]	FALSE	The monopile foundation installation works are part of the construction of the Hornsea Project Two Offshore Wind Farm, consented under the awarded Development Consent Order and deemed Marine Licences. The works will take place between October 2020 and approximately December 2021. This proposed activity form covers the anticipated works in 2021. A separate form was submitted for 2020 (Activity Num…	2344_1	Impact Pile Driving	Mono	2021-01-01	2021-12-31	137		232	216								4000																	2021-06-17		232	216
2459	Migrated AAN: 2459	The Highland Council	The Highland Council	2021-03-31	2021-06-29	90	closed	MD-LOT	[unspecified - MD-LOT]	FALSE		2459_1	Impact Pile Driving	Other ([Unspecified - Migrated])	2021-04-01	2021-06-30	90											280																	2021-06-17
2459	Migrated AAN: 2459	The Highland Council	The Highland Council	2021-03-31	2021-06-29	90	closed	MD-LOT	[unspecified - MD-LOT]	FALSE		2459_1	Impact Pile Driving	Other ([Unspecified - Migrated])	2021-04-01	2021-06-30	90											280																	2021-06-17
2459	Migrated AAN: 2459	The Highland Council	The Highland Council	2021-03-31	2021-06-29	90	closed	MD-LOT	[unspecified - MD-LOT]	FALSE		2459_1	Impact Pile Driving	Other ([Unspecified - Migrated])	2021-04-01	2021-06-30	90											280																	2021-06-17
2459	Migrated AAN: 2459	The Highland Council	The Highland Council	2021-03-31	2021-06-29	90	closed	MD-LOT	[unspecified - MD-LOT]	FALSE		2459_1	Impact Pile Driving	Other ([Unspecified - Migrated])	2021-04-01	2021-06-30	90											280																	2021-06-17
2713	Migrated AAN: 2713	Abpmer	Abpmer	2021-01-01	2021-08-13	225	closed	NRW	[unspecified - NRW]	FALSE		2713_1	Impact Pile Driving	Other ([Unspecified - Migrated])	2021-01-01	2021-08-14	225		223	198																									2021-06-17		223	198
2344	Migrated AAN: 2344	Hornsea Offshore Wind Farm Two (Orsted)	Hornsea Offshore Wind Farm Two (Orsted)	2021-01-01	2021-12-31	137	closed	MMO	[unspecified - MMO]	FALSE	The monopile foundation installation works are part of the construction of the Hornsea Project Two Offshore Wind Farm, consented under the awarded Development Consent Order and deemed Marine Licences. The works will take place between October 2020 and approximately December 2021. This proposed activity form covers the anticipated works in 2021. A separate form was submitted for 2020 (Activity Num…	2344_1	Impact Pile Driving	Mono	2021-01-01	2021-12-31	137		232	216								4000																	2021-06-16		232	216
2459	Migrated AAN: 2459	The Highland Council	The Highland Council	2021-03-31	2021-06-29	90	closed	MD-LOT	[unspecified - MD-LOT]	FALSE		2459_1	Impact Pile Driving	Other ([Unspecified - Migrated])	2021-04-01	2021-06-30	90											280																	2021-06-16
2459	Migrated AAN: 2459	The Highland Council	The Highland Council	2021-03-31	2021-06-29	90	closed	MD-LOT	[unspecified - MD-LOT]	FALSE		2459_1	Impact Pile Driving	Other ([Unspecified - Migrated])	2021-04-01	2021-06-30	90											280																	2021-06-16
2459	Migrated AAN: 2459	The Highland Council	The Highland Council	2021-03-31	2021-06-29	90	closed	MD-LOT	[unspecified - MD-LOT]	FALSE		2459_1	Impact Pile Driving	Other ([Unspecified - Migrated])	2021-04-01	2021-06-30	90											280																	2021-06-16
2459	Migrated AAN: 2459	The Highland Council	The Highland Council	2021-03-31	2021-06-29	90	closed	MD-LOT	[unspecified - MD-LOT]	FALSE		2459_1	Impact Pile Driving	Other ([Unspecified - Migrated])	2021-04-01	2021-06-30	90											280																	2021-06-16
2713	Migrated AAN: 2713	Abpmer	Abpmer	2021-01-01	2021-08-13	225	closed	NRW	[unspecified - NRW]	FALSE		2713_1	Impact Pile Driving	Other ([Unspecified - Migrated])	2021-01-01	2021-08-14	225		223	198																									2021-06-16		223	198
2344	Migrated AAN: 2344	Hornsea Offshore Wind Farm Two (Orsted)	Hornsea Offshore Wind Farm Two (Orsted)	2021-01-01	2021-12-31	137	closed	MMO	[unspecified - MMO]	FALSE	The monopile foundation installation works are part of the construction of the Hornsea Project Two Offshore Wind Farm, consented under the awarded Development Consent Order and deemed Marine Licences. The works will take place between October 2020 and approximately December 2021. This proposed activity form covers the anticipated works in 2021. A separate form was submitted for 2020 (Activity Num…	2344_1	Impact Pile Driving	Mono	2021-01-01	2021-12-31	137		232	216								4000																	2021-06-15		232	216
2459	Migrated AAN: 2459	The Highland Council	The Highland Council	2021-03-31	2021-06-29	90	closed	MD-LOT	[unspecified - MD-LOT]	FALSE		2459_1	Impact Pile Driving	Other ([Unspecified - Migrated])	2021-04-01	2021-06-30	90											280																	2021-06-15
2459	Migrated AAN: 2459	The Highland Council	The Highland Council	2021-03-31	2021-06-29	90	closed	MD-LOT	[unspecified - MD-LOT]	FALSE		2459_1	Impact Pile Driving	Other ([Unspecified - Migrated])	2021-04-01	2021-06-30	90											280																	2021-06-15
2459	Migrated AAN: 2459	The Highland Council	The Highland Council	2021-03-31	2021-06-29	90	closed	MD-LOT	[unspecified - MD-LOT]	FALSE		2459_1	Impact Pile Driving	Other ([Unspecified - Migrated])	2021-04-01	2021-06-30	90											280																	2021-06-15
2459	Migrated AAN: 2459	The Highland Council	The Highland Council	2021-03-31	2021-06-29	90	closed	MD-LOT	[unspecified - MD-LOT]	FALSE		2459_1	Impact Pile Driving	Other ([Unspecified - Migrated])	2021-04-01	2021-06-30	90											280																	2021-06-15
2713	Migrated AAN: 2713	Abpmer	Abpmer	2021-01-01	2021-08-13	225	closed	NRW	[unspecified - NRW]	FALSE		2713_1	Impact Pile Driving	Other ([Unspecified - Migrated])	2021-01-01	2021-08-14	225		223	198																									2021-06-15		223	198
2459	Migrated AAN: 2459	The Highland Council	The Highland Council	2021-03-31	2021-06-29	90	closed	MD-LOT	[unspecified - MD-LOT]	FALSE		2459_1	Impact Pile Driving	Other ([Unspecified - Migrated])	2021-04-01	2021-06-30	90											280																	2021-06-14
2459	Migrated AAN: 2459	The Highland Council	The Highland Council	2021-03-31	2021-06-29	90	closed	MD-LOT	[unspecified - MD-LOT]	FALSE		2459_1	Impact Pile Driving	Other ([Unspecified - Migrated])	2021-04-01	2021-06-30	90											280																	2021-06-14
2459	Migrated AAN: 2459	The Highland Council	The Highland Council	2021-03-31	2021-06-29	90	closed	MD-LOT	[unspecified - MD-LOT]	FALSE		2459_1	Impact Pile Driving	Other ([Unspecified - Migrated])	2021-04-01	2021-06-30	90											280																	2021-06-14
2459	Migrated AAN: 2459	The Highland Council	The Highland Council	2021-03-31	2021-06-29	90	closed	MD-LOT	[unspecified - MD-LOT]	FALSE		2459_1	Impact Pile Driving	Other ([Unspecified - Migrated])	2021-04-01	2021-06-30	90											280																	2021-06-14
2713	Migrated AAN: 2713	Abpmer	Abpmer	2021-01-01	2021-08-13	225	closed	NRW	[unspecified - NRW]	FALSE		2713_1	Impact Pile Driving	Other ([Unspecified - Migrated])	2021-01-01	2021-08-14	225		223	198																									2021-06-14		223	198
2459	Migrated AAN: 2459	The Highland Council	The Highland Council	2021-03-31	2021-06-29	90	closed	MD-LOT	[unspecified - MD-LOT]	FALSE		2459_1	Impact Pile Driving	Other ([Unspecified - Migrated])	2021-04-01	2021-06-30	90											280																	2021-06-13
2459	Migrated AAN: 2459	The Highland Council	The Highland Council	2021-03-31	2021-06-29	90	closed	MD-LOT	[unspecified - MD-LOT]	FALSE		2459_1	Impact Pile Driving	Other ([Unspecified - Migrated])	2021-04-01	2021-06-30	90											280																	2021-06-13
2459	Migrated AAN: 2459	The Highland Council	The Highland Council	2021-03-31	2021-06-29	90	closed	MD-LOT	[unspecified - MD-LOT]	FALSE		2459_1	Impact Pile Driving	Other ([Unspecified - Migrated])	2021-04-01	2021-06-30	90											280																	2021-06-13
2459	Migrated AAN: 2459	The Highland Council	The Highland Council	2021-03-31	2021-06-29	90	closed	MD-LOT	[unspecified - MD-LOT]	FALSE		2459_1	Impact Pile Driving	Other ([Unspecified - Migrated])	2021-04-01	2021-06-30	90											280																	2021-06-13
2344	Migrated AAN: 2344	Hornsea Offshore Wind Farm Two (Orsted)	Hornsea Offshore Wind Farm Two (Orsted)	2021-01-01	2021-12-31	137	closed	MMO	[unspecified - MMO]	FALSE	The monopile foundation installation works are part of the construction of the Hornsea Project Two Offshore Wind Farm, consented under the awarded Development Consent Order and deemed Marine Licences. The works will take place between October 2020 and approximately December 2021. This proposed activity form covers the anticipated works in 2021. A separate form was submitted for 2020 (Activity Num…	2344_1	Impact Pile Driving	Mono	2021-01-01	2021-12-31	137		232	216								4000																	2021-06-12		232	216
2459	Migrated AAN: 2459	The Highland Council	The Highland Council	2021-03-31	2021-06-29	90	closed	MD-LOT	[unspecified - MD-LOT]	FALSE		2459_1	Impact Pile Driving	Other ([Unspecified - Migrated])	2021-04-01	2021-06-30	90											280																	2021-06-12
2459	Migrated AAN: 2459	The Highland Council	The Highland Council	2021-03-31	2021-06-29	90	closed	MD-LOT	[unspecified - MD-LOT]	FALSE		2459_1	Impact Pile Driving	Other ([Unspecified - Migrated])	2021-04-01	2021-06-30	90											280																	2021-06-12
2459	Migrated AAN: 2459	The Highland Council	The Highland Council	2021-03-31	2021-06-29	90	closed	MD-LOT	[unspecified - MD-LOT]	FALSE		2459_1	Impact Pile Driving	Other ([Unspecified - Migrated])	2021-04-01	2021-06-30	90											280																	2021-06-12
2459	Migrated AAN: 2459	The Highland Council	The Highland Council	2021-03-31	2021-06-29	90	closed	MD-LOT	[unspecified - MD-LOT]	FALSE		2459_1	Impact Pile Driving	Other ([Unspecified - Migrated])	2021-04-01	2021-06-30	90											280																	2021-06-12
2713	Migrated AAN: 2713	Abpmer	Abpmer	2021-01-01	2021-08-13	225	closed	NRW	[unspecified - NRW]	FALSE		2713_1	Impact Pile Driving	Other ([Unspecified - Migrated])	2021-01-01	2021-08-14	225		223	198																									2021-06-12		223	198
2344	Migrated AAN: 2344	Hornsea Offshore Wind Farm Two (Orsted)	Hornsea Offshore Wind Farm Two (Orsted)	2021-01-01	2021-12-31	137	closed	MMO	[unspecified - MMO]	FALSE	The monopile foundation installation works are part of the construction of the Hornsea Project Two Offshore Wind Farm, consented under the awarded Development Consent Order and deemed Marine Licences. The works will take place between October 2020 and approximately December 2021. This proposed activity form covers the anticipated works in 2021. A separate form was submitted for 2020 (Activity Num…	2344_1	Impact Pile Driving	Mono	2021-01-01	2021-12-31	137		232	216								4000																	2021-06-11		232	216
2344	Migrated AAN: 2344	Hornsea Offshore Wind Farm Two (Orsted)	Hornsea Offshore Wind Farm Two (Orsted)	2021-01-01	2021-12-31	137	closed	MMO	[unspecified - MMO]	FALSE	The monopile foundation installation works are part of the construction of the Hornsea Project Two Offshore Wind Farm, consented under the awarded Development Consent Order and deemed Marine Licences. The works will take place between October 2020 and approximately December 2021. This proposed activity form covers the anticipated works in 2021. A separate form was submitted for 2020 (Activity Num…	2344_1	Impact Pile Driving	Mono	2021-01-01	2021-12-31	137		232	216								4000																	2021-06-11		232	216
2459	Migrated AAN: 2459	The Highland Council	The Highland Council	2021-03-31	2021-06-29	90	closed	MD-LOT	[unspecified - MD-LOT]	FALSE		2459_1	Impact Pile Driving	Other ([Unspecified - Migrated])	2021-04-01	2021-06-30	90											280																	2021-06-11
2459	Migrated AAN: 2459	The Highland Council	The Highland Council	2021-03-31	2021-06-29	90	closed	MD-LOT	[unspecified - MD-LOT]	FALSE		2459_1	Impact Pile Driving	Other ([Unspecified - Migrated])	2021-04-01	2021-06-30	90											280																	2021-06-11
2459	Migrated AAN: 2459	The Highland Council	The Highland Council	2021-03-31	2021-06-29	90	closed	MD-LOT	[unspecified - MD-LOT]	FALSE		2459_1	Impact Pile Driving	Other ([Unspecified - Migrated])	2021-04-01	2021-06-30	90											280																	2021-06-11
2459	Migrated AAN: 2459	The Highland Council	The Highland Council	2021-03-31	2021-06-29	90	closed	MD-LOT	[unspecified - MD-LOT]	FALSE		2459_1	Impact Pile Driving	Other ([Unspecified - Migrated])	2021-04-01	2021-06-30	90											280																	2021-06-11
2713	Migrated AAN: 2713	Abpmer	Abpmer	2021-01-01	2021-08-13	225	closed	NRW	[unspecified - NRW]	FALSE		2713_1	Impact Pile Driving	Other ([Unspecified - Migrated])	2021-01-01	2021-08-14	225		223	198																									2021-06-11		223	198
2459	Migrated AAN: 2459	The Highland Council	The Highland Council	2021-03-31	2021-06-29	90	closed	MD-LOT	[unspecified - MD-LOT]	FALSE		2459_1	Impact Pile Driving	Other ([Unspecified - Migrated])	2021-04-01	2021-06-30	90											280																	2021-06-10
2459	Migrated AAN: 2459	The Highland Council	The Highland Council	2021-03-31	2021-06-29	90	closed	MD-LOT	[unspecified - MD-LOT]	FALSE		2459_1	Impact Pile Driving	Other ([Unspecified - Migrated])	2021-04-01	2021-06-30	90											280																	2021-06-10
2459	Migrated AAN: 2459	The Highland Council	The Highland Council	2021-03-31	2021-06-29	90	closed	MD-LOT	[unspecified - MD-LOT]	FALSE		2459_1	Impact Pile Driving	Other ([Unspecified - Migrated])	2021-04-01	2021-06-30	90											280																	2021-06-10
2459	Migrated AAN: 2459	The Highland Council	The Highland Council	2021-03-31	2021-06-29	90	closed	MD-LOT	[unspecified - MD-LOT]	FALSE		2459_1	Impact Pile Driving	Other ([Unspecified - Migrated])	2021-04-01	2021-06-30	90											280																	2021-06-10
2713	Migrated AAN: 2713	Abpmer	Abpmer	2021-01-01	2021-08-13	225	closed	NRW	[unspecified - NRW]	FALSE		2713_1	Impact Pile Driving	Other ([Unspecified - Migrated])	2021-01-01	2021-08-14	225		223	198																									2021-06-10		223	198
2459	Migrated AAN: 2459	The Highland Council	The Highland Council	2021-03-31	2021-06-29	90	closed	MD-LOT	[unspecified - MD-LOT]	FALSE		2459_1	Impact Pile Driving	Other ([Unspecified - Migrated])	2021-04-01	2021-06-30	90											280																	2021-06-09
2459	Migrated AAN: 2459	The Highland Council	The Highland Council	2021-03-31	2021-06-29	90	closed	MD-LOT	[unspecified - MD-LOT]	FALSE		2459_1	Impact Pile Driving	Other ([Unspecified - Migrated])	2021-04-01	2021-06-30	90											280																	2021-06-09
2459	Migrated AAN: 2459	The Highland Council	The Highland Council	2021-03-31	2021-06-29	90	closed	MD-LOT	[unspecified - MD-LOT]	FALSE		2459_1	Impact Pile Driving	Other ([Unspecified - Migrated])	2021-04-01	2021-06-30	90											280																	2021-06-09
2459	Migrated AAN: 2459	The Highland Council	The Highland Council	2021-03-31	2021-06-29	90	closed	MD-LOT	[unspecified - MD-LOT]	FALSE		2459_1	Impact Pile Driving	Other ([Unspecified - Migrated])	2021-04-01	2021-06-30	90											280																	2021-06-09
2713	Migrated AAN: 2713	Abpmer	Abpmer	2021-01-01	2021-08-13	225	closed	NRW	[unspecified - NRW]	FALSE		2713_1	Impact Pile Driving	Other ([Unspecified - Migrated])	2021-01-01	2021-08-14	225		223	198																									2021-06-09		223	198
2344	Migrated AAN: 2344	Hornsea Offshore Wind Farm Two (Orsted)	Hornsea Offshore Wind Farm Two (Orsted)	2021-01-01	2021-12-31	137	closed	MMO	[unspecified - MMO]	FALSE	The monopile foundation installation works are part of the construction of the Hornsea Project Two Offshore Wind Farm, consented under the awarded Development Consent Order and deemed Marine Licences. The works will take place between October 2020 and approximately December 2021. This proposed activity form covers the anticipated works in 2021. A separate form was submitted for 2020 (Activity Num…	2344_1	Impact Pile Driving	Mono	2021-01-01	2021-12-31	137		232	216								4000																	2021-06-08		232	216
2459	Migrated AAN: 2459	The Highland Council	The Highland Council	2021-03-31	2021-06-29	90	closed	MD-LOT	[unspecified - MD-LOT]	FALSE		2459_1	Impact Pile Driving	Other ([Unspecified - Migrated])	2021-04-01	2021-06-30	90											280																	2021-06-08
2459	Migrated AAN: 2459	The Highland Council	The Highland Council	2021-03-31	2021-06-29	90	closed	MD-LOT	[unspecified - MD-LOT]	FALSE		2459_1	Impact Pile Driving	Other ([Unspecified - Migrated])	2021-04-01	2021-06-30	90											280																	2021-06-08
2459	Migrated AAN: 2459	The Highland Council	The Highland Council	2021-03-31	2021-06-29	90	closed	MD-LOT	[unspecified - MD-LOT]	FALSE		2459_1	Impact Pile Driving	Other ([Unspecified - Migrated])	2021-04-01	2021-06-30	90											280																	2021-06-08
2459	Migrated AAN: 2459	The Highland Council	The Highland Council	2021-03-31	2021-06-29	90	closed	MD-LOT	[unspecified - MD-LOT]	FALSE		2459_1	Impact Pile Driving	Other ([Unspecified - Migrated])	2021-04-01	2021-06-30	90											280																	2021-06-08
2713	Migrated AAN: 2713	Abpmer	Abpmer	2021-01-01	2021-08-13	225	closed	NRW	[unspecified - NRW]	FALSE		2713_1	Impact Pile Driving	Other ([Unspecified - Migrated])	2021-01-01	2021-08-14	225		223	198																									2021-06-08		223	198
2344	Migrated AAN: 2344	Hornsea Offshore Wind Farm Two (Orsted)	Hornsea Offshore Wind Farm Two (Orsted)	2021-01-01	2021-12-31	137	closed	MMO	[unspecified - MMO]	FALSE	The monopile foundation installation works are part of the construction of the Hornsea Project Two Offshore Wind Farm, consented under the awarded Development Consent Order and deemed Marine Licences. The works will take place between October 2020 and approximately December 2021. This proposed activity form covers the anticipated works in 2021. A separate form was submitted for 2020 (Activity Num…	2344_1	Impact Pile Driving	Mono	2021-01-01	2021-12-31	137		232	216								4000																	2021-06-07		232	216
2459	Migrated AAN: 2459	The Highland Council	The Highland Council	2021-03-31	2021-06-29	90	closed	MD-LOT	[unspecified - MD-LOT]	FALSE		2459_1	Impact Pile Driving	Other ([Unspecified - Migrated])	2021-04-01	2021-06-30	90											280																	2021-06-07
2459	Migrated AAN: 2459	The Highland Council	The Highland Council	2021-03-31	2021-06-29	90	closed	MD-LOT	[unspecified - MD-LOT]	FALSE		2459_1	Impact Pile Driving	Other ([Unspecified - Migrated])	2021-04-01	2021-06-30	90											280																	2021-06-07
2459	Migrated AAN: 2459	The Highland Council	The Highland Council	2021-03-31	2021-06-29	90	closed	MD-LOT	[unspecified - MD-LOT]	FALSE		2459_1	Impact Pile Driving	Other ([Unspecified - Migrated])	2021-04-01	2021-06-30	90											280																	2021-06-07
2459	Migrated AAN: 2459	The Highland Council	The Highland Council	2021-03-31	2021-06-29	90	closed	MD-LOT	[unspecified - MD-LOT]	FALSE		2459_1	Impact Pile Driving	Other ([Unspecified - Migrated])	2021-04-01	2021-06-30	90											280																	2021-06-07
2713	Migrated AAN: 2713	Abpmer	Abpmer	2021-01-01	2021-08-13	225	closed	NRW	[unspecified - NRW]	FALSE		2713_1	Impact Pile Driving	Other ([Unspecified - Migrated])	2021-01-01	2021-08-14	225		223	198																									2021-06-07		223	198
2344	Migrated AAN: 2344	Hornsea Offshore Wind Farm Two (Orsted)	Hornsea Offshore Wind Farm Two (Orsted)	2021-01-01	2021-12-31	137	closed	MMO	[unspecified - MMO]	FALSE	The monopile foundation installation works are part of the construction of the Hornsea Project Two Offshore Wind Farm, consented under the awarded Development Consent Order and deemed Marine Licences. The works will take place between October 2020 and approximately December 2021. This proposed activity form covers the anticipated works in 2021. A separate form was submitted for 2020 (Activity Num…	2344_1	Impact Pile Driving	Mono	2021-01-01	2021-12-31	137		232	216								4000																	2021-06-06		232	216
2459	Migrated AAN: 2459	The Highland Council	The Highland Council	2021-03-31	2021-06-29	90	closed	MD-LOT	[unspecified - MD-LOT]	FALSE		2459_1	Impact Pile Driving	Other ([Unspecified - Migrated])	2021-04-01	2021-06-30	90											280																	2021-06-06
2459	Migrated AAN: 2459	The Highland Council	The Highland Council	2021-03-31	2021-06-29	90	closed	MD-LOT	[unspecified - MD-LOT]	FALSE		2459_1	Impact Pile Driving	Other ([Unspecified - Migrated])	2021-04-01	2021-06-30	90											280																	2021-06-06
2459	Migrated AAN: 2459	The Highland Council	The Highland Council	2021-03-31	2021-06-29	90	closed	MD-LOT	[unspecified - MD-LOT]	FALSE		2459_1	Impact Pile Driving	Other ([Unspecified - Migrated])	2021-04-01	2021-06-30	90											280																	2021-06-06
2459	Migrated AAN: 2459	The Highland Council	The Highland Council	2021-03-31	2021-06-29	90	closed	MD-LOT	[unspecified - MD-LOT]	FALSE		2459_1	Impact Pile Driving	Other ([Unspecified - Migrated])	2021-04-01	2021-06-30	90											280																	2021-06-06
2459	Migrated AAN: 2459	The Highland Council	The Highland Council	2021-03-31	2021-06-29	90	closed	MD-LOT	[unspecified - MD-LOT]	FALSE		2459_1	Impact Pile Driving	Other ([Unspecified - Migrated])	2021-04-01	2021-06-30	90											280																	2021-06-05
2459	Migrated AAN: 2459	The Highland Council	The Highland Council	2021-03-31	2021-06-29	90	closed	MD-LOT	[unspecified - MD-LOT]	FALSE		2459_1	Impact Pile Driving	Other ([Unspecified - Migrated])	2021-04-01	2021-06-30	90											280																	2021-06-05
2459	Migrated AAN: 2459	The Highland Council	The Highland Council	2021-03-31	2021-06-29	90	closed	MD-LOT	[unspecified - MD-LOT]	FALSE		2459_1	Impact Pile Driving	Other ([Unspecified - Migrated])	2021-04-01	2021-06-30	90											280																	2021-06-05
2459	Migrated AAN: 2459	The Highland Council	The Highland Council	2021-03-31	2021-06-29	90	closed	MD-LOT	[unspecified - MD-LOT]	FALSE		2459_1	Impact Pile Driving	Other ([Unspecified - Migrated])	2021-04-01	2021-06-30	90											280																	2021-06-05
2713	Migrated AAN: 2713	Abpmer	Abpmer	2021-01-01	2021-08-13	225	closed	NRW	[unspecified - NRW]	FALSE		2713_1	Impact Pile Driving	Other ([Unspecified - Migrated])	2021-01-01	2021-08-14	225		223	198																									2021-06-05		223	198
2459	Migrated AAN: 2459	The Highland Council	The Highland Council	2021-03-31	2021-06-29	90	closed	MD-LOT	[unspecified - MD-LOT]	FALSE		2459_1	Impact Pile Driving	Other ([Unspecified - Migrated])	2021-04-01	2021-06-30	90											280																	2021-06-04
2459	Migrated AAN: 2459	The Highland Council	The Highland Council	2021-03-31	2021-06-29	90	closed	MD-LOT	[unspecified - MD-LOT]	FALSE		2459_1	Impact Pile Driving	Other ([Unspecified - Migrated])	2021-04-01	2021-06-30	90											280																	2021-06-04
2459	Migrated AAN: 2459	The Highland Council	The Highland Council	2021-03-31	2021-06-29	90	closed	MD-LOT	[unspecified - MD-LOT]	FALSE		2459_1	Impact Pile Driving	Other ([Unspecified - Migrated])	2021-04-01	2021-06-30	90											280																	2021-06-04
2459	Migrated AAN: 2459	The Highland Council	The Highland Council	2021-03-31	2021-06-29	90	closed	MD-LOT	[unspecified - MD-LOT]	FALSE		2459_1	Impact Pile Driving	Other ([Unspecified - Migrated])	2021-04-01	2021-06-30	90											280																	2021-06-04
2713	Migrated AAN: 2713	Abpmer	Abpmer	2021-01-01	2021-08-13	225	closed	NRW	[unspecified - NRW]	FALSE		2713_1	Impact Pile Driving	Other ([Unspecified - Migrated])	2021-01-01	2021-08-14	225		223	198																									2021-06-04		223	198
2344	Migrated AAN: 2344	Hornsea Offshore Wind Farm Two (Orsted)	Hornsea Offshore Wind Farm Two (Orsted)	2021-01-01	2021-12-31	137	closed	MMO	[unspecified - MMO]	FALSE	The monopile foundation installation works are part of the construction of the Hornsea Project Two Offshore Wind Farm, consented under the awarded Development Consent Order and deemed Marine Licences. The works will take place between October 2020 and approximately December 2021. This proposed activity form covers the anticipated works in 2021. A separate form was submitted for 2020 (Activity Num…	2344_1	Impact Pile Driving	Mono	2021-01-01	2021-12-31	137		232	216								4000																	2021-06-03		232	216
2459	Migrated AAN: 2459	The Highland Council	The Highland Council	2021-03-31	2021-06-29	90	closed	MD-LOT	[unspecified - MD-LOT]	FALSE		2459_1	Impact Pile Driving	Other ([Unspecified - Migrated])	2021-04-01	2021-06-30	90											280																	2021-06-03
2459	Migrated AAN: 2459	The Highland Council	The Highland Council	2021-03-31	2021-06-29	90	closed	MD-LOT	[unspecified - MD-LOT]	FALSE		2459_1	Impact Pile Driving	Other ([Unspecified - Migrated])	2021-04-01	2021-06-30	90											280																	2021-06-03
2459	Migrated AAN: 2459	The Highland Council	The Highland Council	2021-03-31	2021-06-29	90	closed	MD-LOT	[unspecified - MD-LOT]	FALSE		2459_1	Impact Pile Driving	Other ([Unspecified - Migrated])	2021-04-01	2021-06-30	90											280																	2021-06-03
2459	Migrated AAN: 2459	The Highland Council	The Highland Council	2021-03-31	2021-06-29	90	closed	MD-LOT	[unspecified - MD-LOT]	FALSE		2459_1	Impact Pile Driving	Other ([Unspecified - Migrated])	2021-04-01	2021-06-30	90											280																	2021-06-03
2713	Migrated AAN: 2713	Abpmer	Abpmer	2021-01-01	2021-08-13	225	closed	NRW	[unspecified - NRW]	FALSE		2713_1	Impact Pile Driving	Other ([Unspecified - Migrated])	2021-01-01	2021-08-14	225		223	198																									2021-06-03		223	198
2344	Migrated AAN: 2344	Hornsea Offshore Wind Farm Two (Orsted)	Hornsea Offshore Wind Farm Two (Orsted)	2021-01-01	2021-12-31	137	closed	MMO	[unspecified - MMO]	FALSE	The monopile foundation installation works are part of the construction of the Hornsea Project Two Offshore Wind Farm, consented under the awarded Development Consent Order and deemed Marine Licences. The works will take place between October 2020 and approximately December 2021. This proposed activity form covers the anticipated works in 2021. A separate form was submitted for 2020 (Activity Num…	2344_1	Impact Pile Driving	Mono	2021-01-01	2021-12-31	137		232	216								4000																	2021-06-02		232	216
2459	Migrated AAN: 2459	The Highland Council	The Highland Council	2021-03-31	2021-06-29	90	closed	MD-LOT	[unspecified - MD-LOT]	FALSE		2459_1	Impact Pile Driving	Other ([Unspecified - Migrated])	2021-04-01	2021-06-30	90											280																	2021-06-02
2459	Migrated AAN: 2459	The Highland Council	The Highland Council	2021-03-31	2021-06-29	90	closed	MD-LOT	[unspecified - MD-LOT]	FALSE		2459_1	Impact Pile Driving	Other ([Unspecified - Migrated])	2021-04-01	2021-06-30	90											280																	2021-06-02
2459	Migrated AAN: 2459	The Highland Council	The Highland Council	2021-03-31	2021-06-29	90	closed	MD-LOT	[unspecified - MD-LOT]	FALSE		2459_1	Impact Pile Driving	Other ([Unspecified - Migrated])	2021-04-01	2021-06-30	90											280																	2021-06-02
2459	Migrated AAN: 2459	The Highland Council	The Highland Council	2021-03-31	2021-06-29	90	closed	MD-LOT	[unspecified - MD-LOT]	FALSE		2459_1	Impact Pile Driving	Other ([Unspecified - Migrated])	2021-04-01	2021-06-30	90											280																	2021-06-02
2713	Migrated AAN: 2713	Abpmer	Abpmer	2021-01-01	2021-08-13	225	closed	NRW	[unspecified - NRW]	FALSE		2713_1	Impact Pile Driving	Other ([Unspecified - Migrated])	2021-01-01	2021-08-14	225		223	198																									2021-06-02		223	198
2344	Migrated AAN: 2344	Hornsea Offshore Wind Farm Two (Orsted)	Hornsea Offshore Wind Farm Two (Orsted)	2021-01-01	2021-12-31	137	closed	MMO	[unspecified - MMO]	FALSE	The monopile foundation installation works are part of the construction of the Hornsea Project Two Offshore Wind Farm, consented under the awarded Development Consent Order and deemed Marine Licences. The works will take place between October 2020 and approximately December 2021. This proposed activity form covers the anticipated works in 2021. A separate form was submitted for 2020 (Activity Num…	2344_1	Impact Pile Driving	Mono	2021-01-01	2021-12-31	137		232	216								4000																	2021-06-01		232	216
2459	Migrated AAN: 2459	The Highland Council	The Highland Council	2021-03-31	2021-06-29	90	closed	MD-LOT	[unspecified - MD-LOT]	FALSE		2459_1	Impact Pile Driving	Other ([Unspecified - Migrated])	2021-04-01	2021-06-30	90											280																	2021-06-01
2459	Migrated AAN: 2459	The Highland Council	The Highland Council	2021-03-31	2021-06-29	90	closed	MD-LOT	[unspecified - MD-LOT]	FALSE		2459_1	Impact Pile Driving	Other ([Unspecified - Migrated])	2021-04-01	2021-06-30	90											280																	2021-06-01
2459	Migrated AAN: 2459	The Highland Council	The Highland Council	2021-03-31	2021-06-29	90	closed	MD-LOT	[unspecified - MD-LOT]	FALSE		2459_1	Impact Pile Driving	Other ([Unspecified - Migrated])	2021-04-01	2021-06-30	90											280																	2021-06-01
2459	Migrated AAN: 2459	The Highland Council	The Highland Council	2021-03-31	2021-06-29	90	closed	MD-LOT	[unspecified - MD-LOT]	FALSE		2459_1	Impact Pile Driving	Other ([Unspecified - Migrated])	2021-04-01	2021-06-30	90											280																	2021-06-01
2713	Migrated AAN: 2713	Abpmer	Abpmer	2021-01-01	2021-08-13	225	closed	NRW	[unspecified - NRW]	FALSE		2713_1	Impact Pile Driving	Other ([Unspecified - Migrated])	2021-01-01	2021-08-14	225		223	198																									2021-06-01		223	198
2459	Migrated AAN: 2459	The Highland Council	The Highland Council	2021-03-31	2021-06-29	90	closed	MD-LOT	[unspecified - MD-LOT]	FALSE		2459_1	Impact Pile Driving	Other ([Unspecified - Migrated])	2021-04-01	2021-06-30	90											280																	2021-05-31
2459	Migrated AAN: 2459	The Highland Council	The Highland Council	2021-03-31	2021-06-29	90	closed	MD-LOT	[unspecified - MD-LOT]	FALSE		2459_1	Impact Pile Driving	Other ([Unspecified - Migrated])	2021-04-01	2021-06-30	90											280																	2021-05-31
2459	Migrated AAN: 2459	The Highland Council	The Highland Council	2021-03-31	2021-06-29	90	closed	MD-LOT	[unspecified - MD-LOT]	FALSE		2459_1	Impact Pile Driving	Other ([Unspecified - Migrated])	2021-04-01	2021-06-30	90											280																	2021-05-31
2459	Migrated AAN: 2459	The Highland Council	The Highland Council	2021-03-31	2021-06-29	90	closed	MD-LOT	[unspecified - MD-LOT]	FALSE		2459_1	Impact Pile Driving	Other ([Unspecified - Migrated])	2021-04-01	2021-06-30	90											280																	2021-05-31
2713	Migrated AAN: 2713	Abpmer	Abpmer	2021-01-01	2021-08-13	225	closed	NRW	[unspecified - NRW]	FALSE		2713_1	Impact Pile Driving	Other ([Unspecified - Migrated])	2021-01-01	2021-08-14	225		223	198																									2021-05-31		223	198
2459	Migrated AAN: 2459	The Highland Council	The Highland Council	2021-03-31	2021-06-29	90	closed	MD-LOT	[unspecified - MD-LOT]	FALSE		2459_1	Impact Pile Driving	Other ([Unspecified - Migrated])	2021-04-01	2021-06-30	90											280																	2021-05-30
2459	Migrated AAN: 2459	The Highland Council	The Highland Council	2021-03-31	2021-06-29	90	closed	MD-LOT	[unspecified - MD-LOT]	FALSE		2459_1	Impact Pile Driving	Other ([Unspecified - Migrated])	2021-04-01	2021-06-30	90											280																	2021-05-30
2459	Migrated AAN: 2459	The Highland Council	The Highland Council	2021-03-31	2021-06-29	90	closed	MD-LOT	[unspecified - MD-LOT]	FALSE		2459_1	Impact Pile Driving	Other ([Unspecified - Migrated])	2021-04-01	2021-06-30	90											280																	2021-05-30
2459	Migrated AAN: 2459	The Highland Council	The Highland Council	2021-03-31	2021-06-29	90	closed	MD-LOT	[unspecified - MD-LOT]	FALSE		2459_1	Impact Pile Driving	Other ([Unspecified - Migrated])	2021-04-01	2021-06-30	90											280																	2021-05-30
2344	Migrated AAN: 2344	Hornsea Offshore Wind Farm Two (Orsted)	Hornsea Offshore Wind Farm Two (Orsted)	2021-01-01	2021-12-31	137	closed	MMO	[unspecified - MMO]	FALSE	The monopile foundation installation works are part of the construction of the Hornsea Project Two Offshore Wind Farm, consented under the awarded Development Consent Order and deemed Marine Licences. The works will take place between October 2020 and approximately December 2021. This proposed activity form covers the anticipated works in 2021. A separate form was submitted for 2020 (Activity Num…	2344_1	Impact Pile Driving	Mono	2021-01-01	2021-12-31	137		232	216								4000																	2021-05-29		232	216
2459	Migrated AAN: 2459	The Highland Council	The Highland Council	2021-03-31	2021-06-29	90	closed	MD-LOT	[unspecified - MD-LOT]	FALSE		2459_1	Impact Pile Driving	Other ([Unspecified - Migrated])	2021-04-01	2021-06-30	90											280																	2021-05-29
2459	Migrated AAN: 2459	The Highland Council	The Highland Council	2021-03-31	2021-06-29	90	closed	MD-LOT	[unspecified - MD-LOT]	FALSE		2459_1	Impact Pile Driving	Other ([Unspecified - Migrated])	2021-04-01	2021-06-30	90											280																	2021-05-29
2459	Migrated AAN: 2459	The Highland Council	The Highland Council	2021-03-31	2021-06-29	90	closed	MD-LOT	[unspecified - MD-LOT]	FALSE		2459_1	Impact Pile Driving	Other ([Unspecified - Migrated])	2021-04-01	2021-06-30	90											280																	2021-05-29
2459	Migrated AAN: 2459	The Highland Council	The Highland Council	2021-03-31	2021-06-29	90	closed	MD-LOT	[unspecified - MD-LOT]	FALSE		2459_1	Impact Pile Driving	Other ([Unspecified - Migrated])	2021-04-01	2021-06-30	90											280																	2021-05-29
2713	Migrated AAN: 2713	Abpmer	Abpmer	2021-01-01	2021-08-13	225	closed	NRW	[unspecified - NRW]	FALSE		2713_1	Impact Pile Driving	Other ([Unspecified - Migrated])	2021-01-01	2021-08-14	225		223	198																									2021-05-29		223	198
2344	Migrated AAN: 2344	Hornsea Offshore Wind Farm Two (Orsted)	Hornsea Offshore Wind Farm Two (Orsted)	2021-01-01	2021-12-31	137	closed	MMO	[unspecified - MMO]	FALSE	The monopile foundation installation works are part of the construction of the Hornsea Project Two Offshore Wind Farm, consented under the awarded Development Consent Order and deemed Marine Licences. The works will take place between October 2020 and approximately December 2021. This proposed activity form covers the anticipated works in 2021. A separate form was submitted for 2020 (Activity Num…	2344_1	Impact Pile Driving	Mono	2021-01-01	2021-12-31	137		232	216								4000																	2021-05-28		232	216
2459	Migrated AAN: 2459	The Highland Council	The Highland Council	2021-03-31	2021-06-29	90	closed	MD-LOT	[unspecified - MD-LOT]	FALSE		2459_1	Impact Pile Driving	Other ([Unspecified - Migrated])	2021-04-01	2021-06-30	90											280																	2021-05-28
2459	Migrated AAN: 2459	The Highland Council	The Highland Council	2021-03-31	2021-06-29	90	closed	MD-LOT	[unspecified - MD-LOT]	FALSE		2459_1	Impact Pile Driving	Other ([Unspecified - Migrated])	2021-04-01	2021-06-30	90											280																	2021-05-28
2459	Migrated AAN: 2459	The Highland Council	The Highland Council	2021-03-31	2021-06-29	90	closed	MD-LOT	[unspecified - MD-LOT]	FALSE		2459_1	Impact Pile Driving	Other ([Unspecified - Migrated])	2021-04-01	2021-06-30	90											280																	2021-05-28
2459	Migrated AAN: 2459	The Highland Council	The Highland Council	2021-03-31	2021-06-29	90	closed	MD-LOT	[unspecified - MD-LOT]	FALSE		2459_1	Impact Pile Driving	Other ([Unspecified - Migrated])	2021-04-01	2021-06-30	90											280																	2021-05-28
2713	Migrated AAN: 2713	Abpmer	Abpmer	2021-01-01	2021-08-13	225	closed	NRW	[unspecified - NRW]	FALSE		2713_1	Impact Pile Driving	Other ([Unspecified - Migrated])	2021-01-01	2021-08-14	225		223	198																									2021-05-28		223	198
2344	Migrated AAN: 2344	Hornsea Offshore Wind Farm Two (Orsted)	Hornsea Offshore Wind Farm Two (Orsted)	2021-01-01	2021-12-31	137	closed	MMO	[unspecified - MMO]	FALSE	The monopile foundation installation works are part of the construction of the Hornsea Project Two Offshore Wind Farm, consented under the awarded Development Consent Order and deemed Marine Licences. The works will take place between October 2020 and approximately December 2021. This proposed activity form covers the anticipated works in 2021. A separate form was submitted for 2020 (Activity Num…	2344_1	Impact Pile Driving	Mono	2021-01-01	2021-12-31	137		232	216								4000																	2021-05-27		232	216
2459	Migrated AAN: 2459	The Highland Council	The Highland Council	2021-03-31	2021-06-29	90	closed	MD-LOT	[unspecified - MD-LOT]	FALSE		2459_1	Impact Pile Driving	Other ([Unspecified - Migrated])	2021-04-01	2021-06-30	90											280																	2021-05-27
2459	Migrated AAN: 2459	The Highland Council	The Highland Council	2021-03-31	2021-06-29	90	closed	MD-LOT	[unspecified - MD-LOT]	FALSE		2459_1	Impact Pile Driving	Other ([Unspecified - Migrated])	2021-04-01	2021-06-30	90											280																	2021-05-27
2459	Migrated AAN: 2459	The Highland Council	The Highland Council	2021-03-31	2021-06-29	90	closed	MD-LOT	[unspecified - MD-LOT]	FALSE		2459_1	Impact Pile Driving	Other ([Unspecified - Migrated])	2021-04-01	2021-06-30	90											280																	2021-05-27
2459	Migrated AAN: 2459	The Highland Council	The Highland Council	2021-03-31	2021-06-29	90	closed	MD-LOT	[unspecified - MD-LOT]	FALSE		2459_1	Impact Pile Driving	Other ([Unspecified - Migrated])	2021-04-01	2021-06-30	90											280																	2021-05-27
2713	Migrated AAN: 2713	Abpmer	Abpmer	2021-01-01	2021-08-13	225	closed	NRW	[unspecified - NRW]	FALSE		2713_1	Impact Pile Driving	Other ([Unspecified - Migrated])	2021-01-01	2021-08-14	225		223	198																									2021-05-27		223	198
2459	Migrated AAN: 2459	The Highland Council	The Highland Council	2021-03-31	2021-06-29	90	closed	MD-LOT	[unspecified - MD-LOT]	FALSE		2459_1	Impact Pile Driving	Other ([Unspecified - Migrated])	2021-04-01	2021-06-30	90											280																	2021-05-26
2459	Migrated AAN: 2459	The Highland Council	The Highland Council	2021-03-31	2021-06-29	90	closed	MD-LOT	[unspecified - MD-LOT]	FALSE		2459_1	Impact Pile Driving	Other ([Unspecified - Migrated])	2021-04-01	2021-06-30	90											280																	2021-05-26
2459	Migrated AAN: 2459	The Highland Council	The Highland Council	2021-03-31	2021-06-29	90	closed	MD-LOT	[unspecified - MD-LOT]	FALSE		2459_1	Impact Pile Driving	Other ([Unspecified - Migrated])	2021-04-01	2021-06-30	90											280																	2021-05-26
2459	Migrated AAN: 2459	The Highland Council	The Highland Council	2021-03-31	2021-06-29	90	closed	MD-LOT	[unspecified - MD-LOT]	FALSE		2459_1	Impact Pile Driving	Other ([Unspecified - Migrated])	2021-04-01	2021-06-30	90											280																	2021-05-26
2713	Migrated AAN: 2713	Abpmer	Abpmer	2021-01-01	2021-08-13	225	closed	NRW	[unspecified - NRW]	FALSE		2713_1	Impact Pile Driving	Other ([Unspecified - Migrated])	2021-01-01	2021-08-14	225		223	198																									2021-05-26		223	198
2459	Migrated AAN: 2459	The Highland Council	The Highland Council	2021-03-31	2021-06-29	90	closed	MD-LOT	[unspecified - MD-LOT]	FALSE		2459_1	Impact Pile Driving	Other ([Unspecified - Migrated])	2021-04-01	2021-06-30	90											280																	2021-05-25
2459	Migrated AAN: 2459	The Highland Council	The Highland Council	2021-03-31	2021-06-29	90	closed	MD-LOT	[unspecified - MD-LOT]	FALSE		2459_1	Impact Pile Driving	Other ([Unspecified - Migrated])	2021-04-01	2021-06-30	90											280																	2021-05-25
2459	Migrated AAN: 2459	The Highland Council	The Highland Council	2021-03-31	2021-06-29	90	closed	MD-LOT	[unspecified - MD-LOT]	FALSE		2459_1	Impact Pile Driving	Other ([Unspecified - Migrated])	2021-04-01	2021-06-30	90											280																	2021-05-25
2459	Migrated AAN: 2459	The Highland Council	The Highland Council	2021-03-31	2021-06-29	90	closed	MD-LOT	[unspecified - MD-LOT]	FALSE		2459_1	Impact Pile Driving	Other ([Unspecified - Migrated])	2021-04-01	2021-06-30	90											280																	2021-05-25
2713	Migrated AAN: 2713	Abpmer	Abpmer	2021-01-01	2021-08-13	225	closed	NRW	[unspecified - NRW]	FALSE		2713_1	Impact Pile Driving	Other ([Unspecified - Migrated])	2021-01-01	2021-08-14	225		223	198																									2021-05-25		223	198
2459	Migrated AAN: 2459	The Highland Council	The Highland Council	2021-03-31	2021-06-29	90	closed	MD-LOT	[unspecified - MD-LOT]	FALSE		2459_1	Impact Pile Driving	Other ([Unspecified - Migrated])	2021-04-01	2021-06-30	90											280																	2021-05-24
2459	Migrated AAN: 2459	The Highland Council	The Highland Council	2021-03-31	2021-06-29	90	closed	MD-LOT	[unspecified - MD-LOT]	FALSE		2459_1	Impact Pile Driving	Other ([Unspecified - Migrated])	2021-04-01	2021-06-30	90											280																	2021-05-24
2459	Migrated AAN: 2459	The Highland Council	The Highland Council	2021-03-31	2021-06-29	90	closed	MD-LOT	[unspecified - MD-LOT]	FALSE		2459_1	Impact Pile Driving	Other ([Unspecified - Migrated])	2021-04-01	2021-06-30	90											280																	2021-05-24
2459	Migrated AAN: 2459	The Highland Council	The Highland Council	2021-03-31	2021-06-29	90	closed	MD-LOT	[unspecified - MD-LOT]	FALSE		2459_1	Impact Pile Driving	Other ([Unspecified - Migrated])	2021-04-01	2021-06-30	90											280																	2021-05-24
2713	Migrated AAN: 2713	Abpmer	Abpmer	2021-01-01	2021-08-13	225	closed	NRW	[unspecified - NRW]	FALSE		2713_1	Impact Pile Driving	Other ([Unspecified - Migrated])	2021-01-01	2021-08-14	225		223	198																									2021-05-24		223	198
2344	Migrated AAN: 2344	Hornsea Offshore Wind Farm Two (Orsted)	Hornsea Offshore Wind Farm Two (Orsted)	2021-01-01	2021-12-31	137	closed	MMO	[unspecified - MMO]	FALSE	The monopile foundation installation works are part of the construction of the Hornsea Project Two Offshore Wind Farm, consented under the awarded Development Consent Order and deemed Marine Licences. The works will take place between October 2020 and approximately December 2021. This proposed activity form covers the anticipated works in 2021. A separate form was submitted for 2020 (Activity Num…	2344_1	Impact Pile Driving	Mono	2021-01-01	2021-12-31	137		232	216								4000																	2021-05-23		232	216
2344	Migrated AAN: 2344	Hornsea Offshore Wind Farm Two (Orsted)	Hornsea Offshore Wind Farm Two (Orsted)	2021-01-01	2021-12-31	137	closed	MMO	[unspecified - MMO]	FALSE	The monopile foundation installation works are part of the construction of the Hornsea Project Two Offshore Wind Farm, consented under the awarded Development Consent Order and deemed Marine Licences. The works will take place between October 2020 and approximately December 2021. This proposed activity form covers the anticipated works in 2021. A separate form was submitted for 2020 (Activity Num…	2344_1	Impact Pile Driving	Mono	2021-01-01	2021-12-31	137		232	216								4000																	2021-05-23		232	216
2459	Migrated AAN: 2459	The Highland Council	The Highland Council	2021-03-31	2021-06-29	90	closed	MD-LOT	[unspecified - MD-LOT]	FALSE		2459_1	Impact Pile Driving	Other ([Unspecified - Migrated])	2021-04-01	2021-06-30	90											280																	2021-05-23
2459	Migrated AAN: 2459	The Highland Council	The Highland Council	2021-03-31	2021-06-29	90	closed	MD-LOT	[unspecified - MD-LOT]	FALSE		2459_1	Impact Pile Driving	Other ([Unspecified - Migrated])	2021-04-01	2021-06-30	90											280																	2021-05-23
2459	Migrated AAN: 2459	The Highland Council	The Highland Council	2021-03-31	2021-06-29	90	closed	MD-LOT	[unspecified - MD-LOT]	FALSE		2459_1	Impact Pile Driving	Other ([Unspecified - Migrated])	2021-04-01	2021-06-30	90											280																	2021-05-23
2459	Migrated AAN: 2459	The Highland Council	The Highland Council	2021-03-31	2021-06-29	90	closed	MD-LOT	[unspecified - MD-LOT]	FALSE		2459_1	Impact Pile Driving	Other ([Unspecified - Migrated])	2021-04-01	2021-06-30	90											280																	2021-05-23
2459	Migrated AAN: 2459	The Highland Council	The Highland Council	2021-03-31	2021-06-29	90	closed	MD-LOT	[unspecified - MD-LOT]	FALSE		2459_1	Impact Pile Driving	Other ([Unspecified - Migrated])	2021-04-01	2021-06-30	90											280																	2021-05-22
2459	Migrated AAN: 2459	The Highland Council	The Highland Council	2021-03-31	2021-06-29	90	closed	MD-LOT	[unspecified - MD-LOT]	FALSE		2459_1	Impact Pile Driving	Other ([Unspecified - Migrated])	2021-04-01	2021-06-30	90											280																	2021-05-22
2459	Migrated AAN: 2459	The Highland Council	The Highland Council	2021-03-31	2021-06-29	90	closed	MD-LOT	[unspecified - MD-LOT]	FALSE		2459_1	Impact Pile Driving	Other ([Unspecified - Migrated])	2021-04-01	2021-06-30	90											280																	2021-05-22
2459	Migrated AAN: 2459	The Highland Council	The Highland Council	2021-03-31	2021-06-29	90	closed	MD-LOT	[unspecified - MD-LOT]	FALSE		2459_1	Impact Pile Driving	Other ([Unspecified - Migrated])	2021-04-01	2021-06-30	90											280																	2021-05-22
2713	Migrated AAN: 2713	Abpmer	Abpmer	2021-01-01	2021-08-13	225	closed	NRW	[unspecified - NRW]	FALSE		2713_1	Impact Pile Driving	Other ([Unspecified - Migrated])	2021-01-01	2021-08-14	225		223	198																									2021-05-22		223	198
2459	Migrated AAN: 2459	The Highland Council	The Highland Council	2021-03-31	2021-06-29	90	closed	MD-LOT	[unspecified - MD-LOT]	FALSE		2459_1	Impact Pile Driving	Other ([Unspecified - Migrated])	2021-04-01	2021-06-30	90											280																	2021-05-21
2459	Migrated AAN: 2459	The Highland Council	The Highland Council	2021-03-31	2021-06-29	90	closed	MD-LOT	[unspecified - MD-LOT]	FALSE		2459_1	Impact Pile Driving	Other ([Unspecified - Migrated])	2021-04-01	2021-06-30	90											280																	2021-05-21
2459	Migrated AAN: 2459	The Highland Council	The Highland Council	2021-03-31	2021-06-29	90	closed	MD-LOT	[unspecified - MD-LOT]	FALSE		2459_1	Impact Pile Driving	Other ([Unspecified - Migrated])	2021-04-01	2021-06-30	90											280																	2021-05-21
2459	Migrated AAN: 2459	The Highland Council	The Highland Council	2021-03-31	2021-06-29	90	closed	MD-LOT	[unspecified - MD-LOT]	FALSE		2459_1	Impact Pile Driving	Other ([Unspecified - Migrated])	2021-04-01	2021-06-30	90											280																	2021-05-21
2713	Migrated AAN: 2713	Abpmer	Abpmer	2021-01-01	2021-08-13	225	closed	NRW	[unspecified - NRW]	FALSE		2713_1	Impact Pile Driving	Other ([Unspecified - Migrated])	2021-01-01	2021-08-14	225		223	198																									2021-05-21		223	198
2459	Migrated AAN: 2459	The Highland Council	The Highland Council	2021-03-31	2021-06-29	90	closed	MD-LOT	[unspecified - MD-LOT]	FALSE		2459_1	Impact Pile Driving	Other ([Unspecified - Migrated])	2021-04-01	2021-06-30	90											280																	2021-05-20
2459	Migrated AAN: 2459	The Highland Council	The Highland Council	2021-03-31	2021-06-29	90	closed	MD-LOT	[unspecified - MD-LOT]	FALSE		2459_1	Impact Pile Driving	Other ([Unspecified - Migrated])	2021-04-01	2021-06-30	90											280																	2021-05-20
2459	Migrated AAN: 2459	The Highland Council	The Highland Council	2021-03-31	2021-06-29	90	closed	MD-LOT	[unspecified - MD-LOT]	FALSE		2459_1	Impact Pile Driving	Other ([Unspecified - Migrated])	2021-04-01	2021-06-30	90											280																	2021-05-20
2459	Migrated AAN: 2459	The Highland Council	The Highland Council	2021-03-31	2021-06-29	90	closed	MD-LOT	[unspecified - MD-LOT]	FALSE		2459_1	Impact Pile Driving	Other ([Unspecified - Migrated])	2021-04-01	2021-06-30	90											280																	2021-05-20
2713	Migrated AAN: 2713	Abpmer	Abpmer	2021-01-01	2021-08-13	225	closed	NRW	[unspecified - NRW]	FALSE		2713_1	Impact Pile Driving	Other ([Unspecified - Migrated])	2021-01-01	2021-08-14	225		223	198																									2021-05-20		223	198
2344	Migrated AAN: 2344	Hornsea Offshore Wind Farm Two (Orsted)	Hornsea Offshore Wind Farm Two (Orsted)	2021-01-01	2021-12-31	137	closed	MMO	[unspecified - MMO]	FALSE	The monopile foundation installation works are part of the construction of the Hornsea Project Two Offshore Wind Farm, consented under the awarded Development Consent Order and deemed Marine Licences. The works will take place between October 2020 and approximately December 2021. This proposed activity form covers the anticipated works in 2021. A separate form was submitted for 2020 (Activity Num…	2344_1	Impact Pile Driving	Mono	2021-01-01	2021-12-31	137		232	216								4000																	2021-05-19		232	216
2459	Migrated AAN: 2459	The Highland Council	The Highland Council	2021-03-31	2021-06-29	90	closed	MD-LOT	[unspecified - MD-LOT]	FALSE		2459_1	Impact Pile Driving	Other ([Unspecified - Migrated])	2021-04-01	2021-06-30	90											280																	2021-05-19
2459	Migrated AAN: 2459	The Highland Council	The Highland Council	2021-03-31	2021-06-29	90	closed	MD-LOT	[unspecified - MD-LOT]	FALSE		2459_1	Impact Pile Driving	Other ([Unspecified - Migrated])	2021-04-01	2021-06-30	90											280																	2021-05-19
2459	Migrated AAN: 2459	The Highland Council	The Highland Council	2021-03-31	2021-06-29	90	closed	MD-LOT	[unspecified - MD-LOT]	FALSE		2459_1	Impact Pile Driving	Other ([Unspecified - Migrated])	2021-04-01	2021-06-30	90											280																	2021-05-19
2459	Migrated AAN: 2459	The Highland Council	The Highland Council	2021-03-31	2021-06-29	90	closed	MD-LOT	[unspecified - MD-LOT]	FALSE		2459_1	Impact Pile Driving	Other ([Unspecified - Migrated])	2021-04-01	2021-06-30	90											280																	2021-05-19
2713	Migrated AAN: 2713	Abpmer	Abpmer	2021-01-01	2021-08-13	225	closed	NRW	[unspecified - NRW]	FALSE		2713_1	Impact Pile Driving	Other ([Unspecified - Migrated])	2021-01-01	2021-08-14	225		223	198																									2021-05-19		223	198
2459	Migrated AAN: 2459	The Highland Council	The Highland Council	2021-03-31	2021-06-29	90	closed	MD-LOT	[unspecified - MD-LOT]	FALSE		2459_1	Impact Pile Driving	Other ([Unspecified - Migrated])	2021-04-01	2021-06-30	90											280																	2021-05-18
2459	Migrated AAN: 2459	The Highland Council	The Highland Council	2021-03-31	2021-06-29	90	closed	MD-LOT	[unspecified - MD-LOT]	FALSE		2459_1	Impact Pile Driving	Other ([Unspecified - Migrated])	2021-04-01	2021-06-30	90											280																	2021-05-18
2459	Migrated AAN: 2459	The Highland Council	The Highland Council	2021-03-31	2021-06-29	90	closed	MD-LOT	[unspecified - MD-LOT]	FALSE		2459_1	Impact Pile Driving	Other ([Unspecified - Migrated])	2021-04-01	2021-06-30	90											280																	2021-05-18
2459	Migrated AAN: 2459	The Highland Council	The Highland Council	2021-03-31	2021-06-29	90	closed	MD-LOT	[unspecified - MD-LOT]	FALSE		2459_1	Impact Pile Driving	Other ([Unspecified - Migrated])	2021-04-01	2021-06-30	90											280																	2021-05-18
2713	Migrated AAN: 2713	Abpmer	Abpmer	2021-01-01	2021-08-13	225	closed	NRW	[unspecified - NRW]	FALSE		2713_1	Impact Pile Driving	Other ([Unspecified - Migrated])	2021-01-01	2021-08-14	225		223	198																									2021-05-18		223	198
2459	Migrated AAN: 2459	The Highland Council	The Highland Council	2021-03-31	2021-06-29	90	closed	MD-LOT	[unspecified - MD-LOT]	FALSE		2459_1	Impact Pile Driving	Other ([Unspecified - Migrated])	2021-04-01	2021-06-30	90											280																	2021-05-17
2459	Migrated AAN: 2459	The Highland Council	The Highland Council	2021-03-31	2021-06-29	90	closed	MD-LOT	[unspecified - MD-LOT]	FALSE		2459_1	Impact Pile Driving	Other ([Unspecified - Migrated])	2021-04-01	2021-06-30	90											280																	2021-05-17
2459	Migrated AAN: 2459	The Highland Council	The Highland Council	2021-03-31	2021-06-29	90	closed	MD-LOT	[unspecified - MD-LOT]	FALSE		2459_1	Impact Pile Driving	Other ([Unspecified - Migrated])	2021-04-01	2021-06-30	90											280																	2021-05-17
2459	Migrated AAN: 2459	The Highland Council	The Highland Council	2021-03-31	2021-06-29	90	closed	MD-LOT	[unspecified - MD-LOT]	FALSE		2459_1	Impact Pile Driving	Other ([Unspecified - Migrated])	2021-04-01	2021-06-30	90											280																	2021-05-17
2713	Migrated AAN: 2713	Abpmer	Abpmer	2021-01-01	2021-08-13	225	closed	NRW	[unspecified - NRW]	FALSE		2713_1	Impact Pile Driving	Other ([Unspecified - Migrated])	2021-01-01	2021-08-14	225		223	198																									2021-05-17		223	198
2344	Migrated AAN: 2344	Hornsea Offshore Wind Farm Two (Orsted)	Hornsea Offshore Wind Farm Two (Orsted)	2021-01-01	2021-12-31	137	closed	MMO	[unspecified - MMO]	FALSE	The monopile foundation installation works are part of the construction of the Hornsea Project Two Offshore Wind Farm, consented under the awarded Development Consent Order and deemed Marine Licences. The works will take place between October 2020 and approximately December 2021. This proposed activity form covers the anticipated works in 2021. A separate form was submitted for 2020 (Activity Num…	2344_1	Impact Pile Driving	Mono	2021-01-01	2021-12-31	137		232	216								4000																	2021-05-16		232	216
2459	Migrated AAN: 2459	The Highland Council	The Highland Council	2021-03-31	2021-06-29	90	closed	MD-LOT	[unspecified - MD-LOT]	FALSE		2459_1	Impact Pile Driving	Other ([Unspecified - Migrated])	2021-04-01	2021-06-30	90											280																	2021-05-16
2459	Migrated AAN: 2459	The Highland Council	The Highland Council	2021-03-31	2021-06-29	90	closed	MD-LOT	[unspecified - MD-LOT]	FALSE		2459_1	Impact Pile Driving	Other ([Unspecified - Migrated])	2021-04-01	2021-06-30	90											280																	2021-05-16
2459	Migrated AAN: 2459	The Highland Council	The Highland Council	2021-03-31	2021-06-29	90	closed	MD-LOT	[unspecified - MD-LOT]	FALSE		2459_1	Impact Pile Driving	Other ([Unspecified - Migrated])	2021-04-01	2021-06-30	90											280																	2021-05-16
2459	Migrated AAN: 2459	The Highland Council	The Highland Council	2021-03-31	2021-06-29	90	closed	MD-LOT	[unspecified - MD-LOT]	FALSE		2459_1	Impact Pile Driving	Other ([Unspecified - Migrated])	2021-04-01	2021-06-30	90											280																	2021-05-16
2344	Migrated AAN: 2344	Hornsea Offshore Wind Farm Two (Orsted)	Hornsea Offshore Wind Farm Two (Orsted)	2021-01-01	2021-12-31	137	closed	MMO	[unspecified - MMO]	FALSE	The monopile foundation installation works are part of the construction of the Hornsea Project Two Offshore Wind Farm, consented under the awarded Development Consent Order and deemed Marine Licences. The works will take place between October 2020 and approximately December 2021. This proposed activity form covers the anticipated works in 2021. A separate form was submitted for 2020 (Activity Num…	2344_1	Impact Pile Driving	Mono	2021-01-01	2021-12-31	137		232	216								4000																	2021-05-15		232	216
2459	Migrated AAN: 2459	The Highland Council	The Highland Council	2021-03-31	2021-06-29	90	closed	MD-LOT	[unspecified - MD-LOT]	FALSE		2459_1	Impact Pile Driving	Other ([Unspecified - Migrated])	2021-04-01	2021-06-30	90											280																	2021-05-15
2459	Migrated AAN: 2459	The Highland Council	The Highland Council	2021-03-31	2021-06-29	90	closed	MD-LOT	[unspecified - MD-LOT]	FALSE		2459_1	Impact Pile Driving	Other ([Unspecified - Migrated])	2021-04-01	2021-06-30	90											280																	2021-05-15
2459	Migrated AAN: 2459	The Highland Council	The Highland Council	2021-03-31	2021-06-29	90	closed	MD-LOT	[unspecified - MD-LOT]	FALSE		2459_1	Impact Pile Driving	Other ([Unspecified - Migrated])	2021-04-01	2021-06-30	90											280																	2021-05-15
2459	Migrated AAN: 2459	The Highland Council	The Highland Council	2021-03-31	2021-06-29	90	closed	MD-LOT	[unspecified - MD-LOT]	FALSE		2459_1	Impact Pile Driving	Other ([Unspecified - Migrated])	2021-04-01	2021-06-30	90											280																	2021-05-15
2713	Migrated AAN: 2713	Abpmer	Abpmer	2021-01-01	2021-08-13	225	closed	NRW	[unspecified - NRW]	FALSE		2713_1	Impact Pile Driving	Other ([Unspecified - Migrated])	2021-01-01	2021-08-14	225		223	198																									2021-05-15		223	198
2344	Migrated AAN: 2344	Hornsea Offshore Wind Farm Two (Orsted)	Hornsea Offshore Wind Farm Two (Orsted)	2021-01-01	2021-12-31	137	closed	MMO	[unspecified - MMO]	FALSE	The monopile foundation installation works are part of the construction of the Hornsea Project Two Offshore Wind Farm, consented under the awarded Development Consent Order and deemed Marine Licences. The works will take place between October 2020 and approximately December 2021. This proposed activity form covers the anticipated works in 2021. A separate form was submitted for 2020 (Activity Num…	2344_1	Impact Pile Driving	Mono	2021-01-01	2021-12-31	137		232	216								4000																	2021-05-14		232	216
2459	Migrated AAN: 2459	The Highland Council	The Highland Council	2021-03-31	2021-06-29	90	closed	MD-LOT	[unspecified - MD-LOT]	FALSE		2459_1	Impact Pile Driving	Other ([Unspecified - Migrated])	2021-04-01	2021-06-30	90											280																	2021-05-14
2459	Migrated AAN: 2459	The Highland Council	The Highland Council	2021-03-31	2021-06-29	90	closed	MD-LOT	[unspecified - MD-LOT]	FALSE		2459_1	Impact Pile Driving	Other ([Unspecified - Migrated])	2021-04-01	2021-06-30	90											280																	2021-05-14
2459	Migrated AAN: 2459	The Highland Council	The Highland Council	2021-03-31	2021-06-29	90	closed	MD-LOT	[unspecified - MD-LOT]	FALSE		2459_1	Impact Pile Driving	Other ([Unspecified - Migrated])	2021-04-01	2021-06-30	90											280																	2021-05-14
2459	Migrated AAN: 2459	The Highland Council	The Highland Council	2021-03-31	2021-06-29	90	closed	MD-LOT	[unspecified - MD-LOT]	FALSE		2459_1	Impact Pile Driving	Other ([Unspecified - Migrated])	2021-04-01	2021-06-30	90											280																	2021-05-14
2713	Migrated AAN: 2713	Abpmer	Abpmer	2021-01-01	2021-08-13	225	closed	NRW	[unspecified - NRW]	FALSE		2713_1	Impact Pile Driving	Other ([Unspecified - Migrated])	2021-01-01	2021-08-14	225		223	198																									2021-05-14		223	198
2459	Migrated AAN: 2459	The Highland Council	The Highland Council	2021-03-31	2021-06-29	90	closed	MD-LOT	[unspecified - MD-LOT]	FALSE		2459_1	Impact Pile Driving	Other ([Unspecified - Migrated])	2021-04-01	2021-06-30	90											280																	2021-05-13
2459	Migrated AAN: 2459	The Highland Council	The Highland Council	2021-03-31	2021-06-29	90	closed	MD-LOT	[unspecified - MD-LOT]	FALSE		2459_1	Impact Pile Driving	Other ([Unspecified - Migrated])	2021-04-01	2021-06-30	90											280																	2021-05-13
2459	Migrated AAN: 2459	The Highland Council	The Highland Council	2021-03-31	2021-06-29	90	closed	MD-LOT	[unspecified - MD-LOT]	FALSE		2459_1	Impact Pile Driving	Other ([Unspecified - Migrated])	2021-04-01	2021-06-30	90											280																	2021-05-13
2459	Migrated AAN: 2459	The Highland Council	The Highland Council	2021-03-31	2021-06-29	90	closed	MD-LOT	[unspecified - MD-LOT]	FALSE		2459_1	Impact Pile Driving	Other ([Unspecified - Migrated])	2021-04-01	2021-06-30	90											280																	2021-05-13
2713	Migrated AAN: 2713	Abpmer	Abpmer	2021-01-01	2021-08-13	225	closed	NRW	[unspecified - NRW]	FALSE		2713_1	Impact Pile Driving	Other ([Unspecified - Migrated])	2021-01-01	2021-08-14	225		223	198																									2021-05-13		223	198
2459	Migrated AAN: 2459	The Highland Council	The Highland Council	2021-03-31	2021-06-29	90	closed	MD-LOT	[unspecified - MD-LOT]	FALSE		2459_1	Impact Pile Driving	Other ([Unspecified - Migrated])	2021-04-01	2021-06-30	90											280																	2021-05-12
2459	Migrated AAN: 2459	The Highland Council	The Highland Council	2021-03-31	2021-06-29	90	closed	MD-LOT	[unspecified - MD-LOT]	FALSE		2459_1	Impact Pile Driving	Other ([Unspecified - Migrated])	2021-04-01	2021-06-30	90											280																	2021-05-12
2459	Migrated AAN: 2459	The Highland Council	The Highland Council	2021-03-31	2021-06-29	90	closed	MD-LOT	[unspecified - MD-LOT]	FALSE		2459_1	Impact Pile Driving	Other ([Unspecified - Migrated])	2021-04-01	2021-06-30	90											280																	2021-05-12
2459	Migrated AAN: 2459	The Highland Council	The Highland Council	2021-03-31	2021-06-29	90	closed	MD-LOT	[unspecified - MD-LOT]	FALSE		2459_1	Impact Pile Driving	Other ([Unspecified - Migrated])	2021-04-01	2021-06-30	90											280																	2021-05-12
2713	Migrated AAN: 2713	Abpmer	Abpmer	2021-01-01	2021-08-13	225	closed	NRW	[unspecified - NRW]	FALSE		2713_1	Impact Pile Driving	Other ([Unspecified - Migrated])	2021-01-01	2021-08-14	225		223	198																									2021-05-12		223	198
2459	Migrated AAN: 2459	The Highland Council	The Highland Council	2021-03-31	2021-06-29	90	closed	MD-LOT	[unspecified - MD-LOT]	FALSE		2459_1	Impact Pile Driving	Other ([Unspecified - Migrated])	2021-04-01	2021-06-30	90											280																	2021-05-11
2459	Migrated AAN: 2459	The Highland Council	The Highland Council	2021-03-31	2021-06-29	90	closed	MD-LOT	[unspecified - MD-LOT]	FALSE		2459_1	Impact Pile Driving	Other ([Unspecified - Migrated])	2021-04-01	2021-06-30	90											280																	2021-05-11
2459	Migrated AAN: 2459	The Highland Council	The Highland Council	2021-03-31	2021-06-29	90	closed	MD-LOT	[unspecified - MD-LOT]	FALSE		2459_1	Impact Pile Driving	Other ([Unspecified - Migrated])	2021-04-01	2021-06-30	90											280																	2021-05-11
2459	Migrated AAN: 2459	The Highland Council	The Highland Council	2021-03-31	2021-06-29	90	closed	MD-LOT	[unspecified - MD-LOT]	FALSE		2459_1	Impact Pile Driving	Other ([Unspecified - Migrated])	2021-04-01	2021-06-30	90											280																	2021-05-11
2475	Migrated AAN: 2475	Farrans	Farrans	2021-05-03	2021-10-12	115	closed	MMO	DCO/2018/00010	FALSE	DCO/2018/00010 Great Yarmouth Third River Crossing.	2475_1	Impact Pile Driving	Sheet	2021-05-04	2021-10-13	115		125	137								106																	2021-05-11		125	137
2713	Migrated AAN: 2713	Abpmer	Abpmer	2021-01-01	2021-08-13	225	closed	NRW	[unspecified - NRW]	FALSE		2713_1	Impact Pile Driving	Other ([Unspecified - Migrated])	2021-01-01	2021-08-14	225		223	198																									2021-05-11		223	198
2459	Migrated AAN: 2459	The Highland Council	The Highland Council	2021-03-31	2021-06-29	90	closed	MD-LOT	[unspecified - MD-LOT]	FALSE		2459_1	Impact Pile Driving	Other ([Unspecified - Migrated])	2021-04-01	2021-06-30	90											280																	2021-05-10
2459	Migrated AAN: 2459	The Highland Council	The Highland Council	2021-03-31	2021-06-29	90	closed	MD-LOT	[unspecified - MD-LOT]	FALSE		2459_1	Impact Pile Driving	Other ([Unspecified - Migrated])	2021-04-01	2021-06-30	90											280																	2021-05-10
2459	Migrated AAN: 2459	The Highland Council	The Highland Council	2021-03-31	2021-06-29	90	closed	MD-LOT	[unspecified - MD-LOT]	FALSE		2459_1	Impact Pile Driving	Other ([Unspecified - Migrated])	2021-04-01	2021-06-30	90											280																	2021-05-10
2459	Migrated AAN: 2459	The Highland Council	The Highland Council	2021-03-31	2021-06-29	90	closed	MD-LOT	[unspecified - MD-LOT]	FALSE		2459_1	Impact Pile Driving	Other ([Unspecified - Migrated])	2021-04-01	2021-06-30	90											280																	2021-05-10
2713	Migrated AAN: 2713	Abpmer	Abpmer	2021-01-01	2021-08-13	225	closed	NRW	[unspecified - NRW]	FALSE		2713_1	Impact Pile Driving	Other ([Unspecified - Migrated])	2021-01-01	2021-08-14	225		223	198																									2021-05-10		223	198
2459	Migrated AAN: 2459	The Highland Council	The Highland Council	2021-03-31	2021-06-29	90	closed	MD-LOT	[unspecified - MD-LOT]	FALSE		2459_1	Impact Pile Driving	Other ([Unspecified - Migrated])	2021-04-01	2021-06-30	90											280																	2021-05-09
2459	Migrated AAN: 2459	The Highland Council	The Highland Council	2021-03-31	2021-06-29	90	closed	MD-LOT	[unspecified - MD-LOT]	FALSE		2459_1	Impact Pile Driving	Other ([Unspecified - Migrated])	2021-04-01	2021-06-30	90											280																	2021-05-09
2459	Migrated AAN: 2459	The Highland Council	The Highland Council	2021-03-31	2021-06-29	90	closed	MD-LOT	[unspecified - MD-LOT]	FALSE		2459_1	Impact Pile Driving	Other ([Unspecified - Migrated])	2021-04-01	2021-06-30	90											280																	2021-05-09
2459	Migrated AAN: 2459	The Highland Council	The Highland Council	2021-03-31	2021-06-29	90	closed	MD-LOT	[unspecified - MD-LOT]	FALSE		2459_1	Impact Pile Driving	Other ([Unspecified - Migrated])	2021-04-01	2021-06-30	90											280																	2021-05-09
2459	Migrated AAN: 2459	The Highland Council	The Highland Council	2021-03-31	2021-06-29	90	closed	MD-LOT	[unspecified - MD-LOT]	FALSE		2459_1	Impact Pile Driving	Other ([Unspecified - Migrated])	2021-04-01	2021-06-30	90											280																	2021-05-08
2459	Migrated AAN: 2459	The Highland Council	The Highland Council	2021-03-31	2021-06-29	90	closed	MD-LOT	[unspecified - MD-LOT]	FALSE		2459_1	Impact Pile Driving	Other ([Unspecified - Migrated])	2021-04-01	2021-06-30	90											280																	2021-05-08
2459	Migrated AAN: 2459	The Highland Council	The Highland Council	2021-03-31	2021-06-29	90	closed	MD-LOT	[unspecified - MD-LOT]	FALSE		2459_1	Impact Pile Driving	Other ([Unspecified - Migrated])	2021-04-01	2021-06-30	90											280																	2021-05-08
2459	Migrated AAN: 2459	The Highland Council	The Highland Council	2021-03-31	2021-06-29	90	closed	MD-LOT	[unspecified - MD-LOT]	FALSE		2459_1	Impact Pile Driving	Other ([Unspecified - Migrated])	2021-04-01	2021-06-30	90											280																	2021-05-08
2713	Migrated AAN: 2713	Abpmer	Abpmer	2021-01-01	2021-08-13	225	closed	NRW	[unspecified - NRW]	FALSE		2713_1	Impact Pile Driving	Other ([Unspecified - Migrated])	2021-01-01	2021-08-14	225		223	198																									2021-05-08		223	198
2433	Migrated AAN: 2433	Rj Mcleod	Rj Mcleod	2021-02-01	2021-06-29	94	closed	MD-LOT	06907/19/0	FALSE	Marine Construction Licence No: 06907/19/0. Tarbert Ferry Terminal Upgrades Marine (Scotland) Act 2010, Part 4 Marine Licensing The Marine Works (Environmental Impact Assessment) (Scotland) Regulations 2017 (as amended). Impact piling values given as worst case.	2433_1	Impact Pile Driving	Other ([Unspecified - Migrated])	2021-02-01	2021-06-30	94		205	181								150																	2021-05-07		205	181
2433	Migrated AAN: 2433	Rj Mcleod	Rj Mcleod	2021-02-01	2021-06-29	94	closed	MD-LOT	06907/19/0	FALSE	Marine Construction Licence No: 06907/19/0. Tarbert Ferry Terminal Upgrades Marine (Scotland) Act 2010, Part 4 Marine Licensing The Marine Works (Environmental Impact Assessment) (Scotland) Regulations 2017 (as amended). Impact piling values given as worst case.	2433_1	Impact Pile Driving	Other ([Unspecified - Migrated])	2021-02-01	2021-06-30	94		205	181								150																	2021-05-07		205	181
2459	Migrated AAN: 2459	The Highland Council	The Highland Council	2021-03-31	2021-06-29	90	closed	MD-LOT	[unspecified - MD-LOT]	FALSE		2459_1	Impact Pile Driving	Other ([Unspecified - Migrated])	2021-04-01	2021-06-30	90											280																	2021-05-07
2459	Migrated AAN: 2459	The Highland Council	The Highland Council	2021-03-31	2021-06-29	90	closed	MD-LOT	[unspecified - MD-LOT]	FALSE		2459_1	Impact Pile Driving	Other ([Unspecified - Migrated])	2021-04-01	2021-06-30	90											280																	2021-05-07
2459	Migrated AAN: 2459	The Highland Council	The Highland Council	2021-03-31	2021-06-29	90	closed	MD-LOT	[unspecified - MD-LOT]	FALSE		2459_1	Impact Pile Driving	Other ([Unspecified - Migrated])	2021-04-01	2021-06-30	90											280																	2021-05-07
2459	Migrated AAN: 2459	The Highland Council	The Highland Council	2021-03-31	2021-06-29	90	closed	MD-LOT	[unspecified - MD-LOT]	FALSE		2459_1	Impact Pile Driving	Other ([Unspecified - Migrated])	2021-04-01	2021-06-30	90											280																	2021-05-07
2713	Migrated AAN: 2713	Abpmer	Abpmer	2021-01-01	2021-08-13	225	closed	NRW	[unspecified - NRW]	FALSE		2713_1	Impact Pile Driving	Other ([Unspecified - Migrated])	2021-01-01	2021-08-14	225		223	198																									2021-05-07		223	198
2459	Migrated AAN: 2459	The Highland Council	The Highland Council	2021-03-31	2021-06-29	90	closed	MD-LOT	[unspecified - MD-LOT]	FALSE		2459_1	Impact Pile Driving	Other ([Unspecified - Migrated])	2021-04-01	2021-06-30	90											280																	2021-05-06
2459	Migrated AAN: 2459	The Highland Council	The Highland Council	2021-03-31	2021-06-29	90	closed	MD-LOT	[unspecified - MD-LOT]	FALSE		2459_1	Impact Pile Driving	Other ([Unspecified - Migrated])	2021-04-01	2021-06-30	90											280																	2021-05-06
2459	Migrated AAN: 2459	The Highland Council	The Highland Council	2021-03-31	2021-06-29	90	closed	MD-LOT	[unspecified - MD-LOT]	FALSE		2459_1	Impact Pile Driving	Other ([Unspecified - Migrated])	2021-04-01	2021-06-30	90											280																	2021-05-06
2459	Migrated AAN: 2459	The Highland Council	The Highland Council	2021-03-31	2021-06-29	90	closed	MD-LOT	[unspecified - MD-LOT]	FALSE		2459_1	Impact Pile Driving	Other ([Unspecified - Migrated])	2021-04-01	2021-06-30	90											280																	2021-05-06
2713	Migrated AAN: 2713	Abpmer	Abpmer	2021-01-01	2021-08-13	225	closed	NRW	[unspecified - NRW]	FALSE		2713_1	Impact Pile Driving	Other ([Unspecified - Migrated])	2021-01-01	2021-08-14	225		223	198																									2021-05-06		223	198
2459	Migrated AAN: 2459	The Highland Council	The Highland Council	2021-03-31	2021-06-29	90	closed	MD-LOT	[unspecified - MD-LOT]	FALSE		2459_1	Impact Pile Driving	Other ([Unspecified - Migrated])	2021-04-01	2021-06-30	90											280																	2021-05-05
2459	Migrated AAN: 2459	The Highland Council	The Highland Council	2021-03-31	2021-06-29	90	closed	MD-LOT	[unspecified - MD-LOT]	FALSE		2459_1	Impact Pile Driving	Other ([Unspecified - Migrated])	2021-04-01	2021-06-30	90											280																	2021-05-05
2459	Migrated AAN: 2459	The Highland Council	The Highland Council	2021-03-31	2021-06-29	90	closed	MD-LOT	[unspecified - MD-LOT]	FALSE		2459_1	Impact Pile Driving	Other ([Unspecified - Migrated])	2021-04-01	2021-06-30	90											280																	2021-05-05
2459	Migrated AAN: 2459	The Highland Council	The Highland Council	2021-03-31	2021-06-29	90	closed	MD-LOT	[unspecified - MD-LOT]	FALSE		2459_1	Impact Pile Driving	Other ([Unspecified - Migrated])	2021-04-01	2021-06-30	90											280																	2021-05-05
2713	Migrated AAN: 2713	Abpmer	Abpmer	2021-01-01	2021-08-13	225	closed	NRW	[unspecified - NRW]	FALSE		2713_1	Impact Pile Driving	Other ([Unspecified - Migrated])	2021-01-01	2021-08-14	225		223	198																									2021-05-05		223	198
2459	Migrated AAN: 2459	The Highland Council	The Highland Council	2021-03-31	2021-06-29	90	closed	MD-LOT	[unspecified - MD-LOT]	FALSE		2459_1	Impact Pile Driving	Other ([Unspecified - Migrated])	2021-04-01	2021-06-30	90											280																	2021-05-04
2459	Migrated AAN: 2459	The Highland Council	The Highland Council	2021-03-31	2021-06-29	90	closed	MD-LOT	[unspecified - MD-LOT]	FALSE		2459_1	Impact Pile Driving	Other ([Unspecified - Migrated])	2021-04-01	2021-06-30	90											280																	2021-05-04
2459	Migrated AAN: 2459	The Highland Council	The Highland Council	2021-03-31	2021-06-29	90	closed	MD-LOT	[unspecified - MD-LOT]	FALSE		2459_1	Impact Pile Driving	Other ([Unspecified - Migrated])	2021-04-01	2021-06-30	90											280																	2021-05-04
2459	Migrated AAN: 2459	The Highland Council	The Highland Council	2021-03-31	2021-06-29	90	closed	MD-LOT	[unspecified - MD-LOT]	FALSE		2459_1	Impact Pile Driving	Other ([Unspecified - Migrated])	2021-04-01	2021-06-30	90											280																	2021-05-04
2713	Migrated AAN: 2713	Abpmer	Abpmer	2021-01-01	2021-08-13	225	closed	NRW	[unspecified - NRW]	FALSE		2713_1	Impact Pile Driving	Other ([Unspecified - Migrated])	2021-01-01	2021-08-14	225		223	198																									2021-05-04		223	198
2459	Migrated AAN: 2459	The Highland Council	The Highland Council	2021-03-31	2021-06-29	90	closed	MD-LOT	[unspecified - MD-LOT]	FALSE		2459_1	Impact Pile Driving	Other ([Unspecified - Migrated])	2021-04-01	2021-06-30	90											280																	2021-05-03
2459	Migrated AAN: 2459	The Highland Council	The Highland Council	2021-03-31	2021-06-29	90	closed	MD-LOT	[unspecified - MD-LOT]	FALSE		2459_1	Impact Pile Driving	Other ([Unspecified - Migrated])	2021-04-01	2021-06-30	90											280																	2021-05-03
2459	Migrated AAN: 2459	The Highland Council	The Highland Council	2021-03-31	2021-06-29	90	closed	MD-LOT	[unspecified - MD-LOT]	FALSE		2459_1	Impact Pile Driving	Other ([Unspecified - Migrated])	2021-04-01	2021-06-30	90											280																	2021-05-03
2459	Migrated AAN: 2459	The Highland Council	The Highland Council	2021-03-31	2021-06-29	90	closed	MD-LOT	[unspecified - MD-LOT]	FALSE		2459_1	Impact Pile Driving	Other ([Unspecified - Migrated])	2021-04-01	2021-06-30	90											280																	2021-05-03
2713	Migrated AAN: 2713	Abpmer	Abpmer	2021-01-01	2021-08-13	225	closed	NRW	[unspecified - NRW]	FALSE		2713_1	Impact Pile Driving	Other ([Unspecified - Migrated])	2021-01-01	2021-08-14	225		223	198																									2021-05-03		223	198
2459	Migrated AAN: 2459	The Highland Council	The Highland Council	2021-03-31	2021-06-29	90	closed	MD-LOT	[unspecified - MD-LOT]	FALSE		2459_1	Impact Pile Driving	Other ([Unspecified - Migrated])	2021-04-01	2021-06-30	90											280																	2021-05-02
2459	Migrated AAN: 2459	The Highland Council	The Highland Council	2021-03-31	2021-06-29	90	closed	MD-LOT	[unspecified - MD-LOT]	FALSE		2459_1	Impact Pile Driving	Other ([Unspecified - Migrated])	2021-04-01	2021-06-30	90											280																	2021-05-02
2459	Migrated AAN: 2459	The Highland Council	The Highland Council	2021-03-31	2021-06-29	90	closed	MD-LOT	[unspecified - MD-LOT]	FALSE		2459_1	Impact Pile Driving	Other ([Unspecified - Migrated])	2021-04-01	2021-06-30	90											280																	2021-05-02
2459	Migrated AAN: 2459	The Highland Council	The Highland Council	2021-03-31	2021-06-29	90	closed	MD-LOT	[unspecified - MD-LOT]	FALSE		2459_1	Impact Pile Driving	Other ([Unspecified - Migrated])	2021-04-01	2021-06-30	90											280																	2021-05-02
2459	Migrated AAN: 2459	The Highland Council	The Highland Council	2021-03-31	2021-06-29	90	closed	MD-LOT	[unspecified - MD-LOT]	FALSE		2459_1	Impact Pile Driving	Other ([Unspecified - Migrated])	2021-04-01	2021-06-30	90											280																	2021-05-01
2459	Migrated AAN: 2459	The Highland Council	The Highland Council	2021-03-31	2021-06-29	90	closed	MD-LOT	[unspecified - MD-LOT]	FALSE		2459_1	Impact Pile Driving	Other ([Unspecified - Migrated])	2021-04-01	2021-06-30	90											280																	2021-05-01
2459	Migrated AAN: 2459	The Highland Council	The Highland Council	2021-03-31	2021-06-29	90	closed	MD-LOT	[unspecified - MD-LOT]	FALSE		2459_1	Impact Pile Driving	Other ([Unspecified - Migrated])	2021-04-01	2021-06-30	90											280																	2021-05-01
2459	Migrated AAN: 2459	The Highland Council	The Highland Council	2021-03-31	2021-06-29	90	closed	MD-LOT	[unspecified - MD-LOT]	FALSE		2459_1	Impact Pile Driving	Other ([Unspecified - Migrated])	2021-04-01	2021-06-30	90											280																	2021-05-01
2713	Migrated AAN: 2713	Abpmer	Abpmer	2021-01-01	2021-08-13	225	closed	NRW	[unspecified - NRW]	FALSE		2713_1	Impact Pile Driving	Other ([Unspecified - Migrated])	2021-01-01	2021-08-14	225		223	198																									2021-05-01		223	198
2433	Migrated AAN: 2433	Rj Mcleod	Rj Mcleod	2021-02-01	2021-06-29	94	closed	MD-LOT	06907/19/0	FALSE	Marine Construction Licence No: 06907/19/0. Tarbert Ferry Terminal Upgrades Marine (Scotland) Act 2010, Part 4 Marine Licensing The Marine Works (Environmental Impact Assessment) (Scotland) Regulations 2017 (as amended). Impact piling values given as worst case.	2433_1	Impact Pile Driving	Other ([Unspecified - Migrated])	2021-02-01	2021-06-30	94		205	181								150																	2021-04-30		205	181
2433	Migrated AAN: 2433	Rj Mcleod	Rj Mcleod	2021-02-01	2021-06-29	94	closed	MD-LOT	06907/19/0	FALSE	Marine Construction Licence No: 06907/19/0. Tarbert Ferry Terminal Upgrades Marine (Scotland) Act 2010, Part 4 Marine Licensing The Marine Works (Environmental Impact Assessment) (Scotland) Regulations 2017 (as amended). Impact piling values given as worst case.	2433_1	Impact Pile Driving	Other ([Unspecified - Migrated])	2021-02-01	2021-06-30	94		205	181								150																	2021-04-30		205	181
2433	Migrated AAN: 2433	Rj Mcleod	Rj Mcleod	2021-02-01	2021-06-29	94	closed	MD-LOT	06907/19/0	FALSE	Marine Construction Licence No: 06907/19/0. Tarbert Ferry Terminal Upgrades Marine (Scotland) Act 2010, Part 4 Marine Licensing The Marine Works (Environmental Impact Assessment) (Scotland) Regulations 2017 (as amended). Impact piling values given as worst case.	2433_1	Impact Pile Driving	Other ([Unspecified - Migrated])	2021-02-01	2021-06-30	94		205	181								150																	2021-04-30		205	181
2459	Migrated AAN: 2459	The Highland Council	The Highland Council	2021-03-31	2021-06-29	90	closed	MD-LOT	[unspecified - MD-LOT]	FALSE		2459_1	Impact Pile Driving	Other ([Unspecified - Migrated])	2021-04-01	2021-06-30	90											280																	2021-04-30
2459	Migrated AAN: 2459	The Highland Council	The Highland Council	2021-03-31	2021-06-29	90	closed	MD-LOT	[unspecified - MD-LOT]	FALSE		2459_1	Impact Pile Driving	Other ([Unspecified - Migrated])	2021-04-01	2021-06-30	90											280																	2021-04-30
2459	Migrated AAN: 2459	The Highland Council	The Highland Council	2021-03-31	2021-06-29	90	closed	MD-LOT	[unspecified - MD-LOT]	FALSE		2459_1	Impact Pile Driving	Other ([Unspecified - Migrated])	2021-04-01	2021-06-30	90											280																	2021-04-30
2459	Migrated AAN: 2459	The Highland Council	The Highland Council	2021-03-31	2021-06-29	90	closed	MD-LOT	[unspecified - MD-LOT]	FALSE		2459_1	Impact Pile Driving	Other ([Unspecified - Migrated])	2021-04-01	2021-06-30	90											280																	2021-04-30
2713	Migrated AAN: 2713	Abpmer	Abpmer	2021-01-01	2021-08-13	225	closed	NRW	[unspecified - NRW]	FALSE		2713_1	Impact Pile Driving	Other ([Unspecified - Migrated])	2021-01-01	2021-08-14	225		223	198																									2021-04-30		223	198
2433	Migrated AAN: 2433	Rj Mcleod	Rj Mcleod	2021-02-01	2021-06-29	94	closed	MD-LOT	06907/19/0	FALSE	Marine Construction Licence No: 06907/19/0. Tarbert Ferry Terminal Upgrades Marine (Scotland) Act 2010, Part 4 Marine Licensing The Marine Works (Environmental Impact Assessment) (Scotland) Regulations 2017 (as amended). Impact piling values given as worst case.	2433_1	Impact Pile Driving	Other ([Unspecified - Migrated])	2021-02-01	2021-06-30	94		205	181								150																	2021-04-29		205	181
2433	Migrated AAN: 2433	Rj Mcleod	Rj Mcleod	2021-02-01	2021-06-29	94	closed	MD-LOT	06907/19/0	FALSE	Marine Construction Licence No: 06907/19/0. Tarbert Ferry Terminal Upgrades Marine (Scotland) Act 2010, Part 4 Marine Licensing The Marine Works (Environmental Impact Assessment) (Scotland) Regulations 2017 (as amended). Impact piling values given as worst case.	2433_1	Impact Pile Driving	Other ([Unspecified - Migrated])	2021-02-01	2021-06-30	94		205	181								150																	2021-04-29		205	181
2433	Migrated AAN: 2433	Rj Mcleod	Rj Mcleod	2021-02-01	2021-06-29	94	closed	MD-LOT	06907/19/0	FALSE	Marine Construction Licence No: 06907/19/0. Tarbert Ferry Terminal Upgrades Marine (Scotland) Act 2010, Part 4 Marine Licensing The Marine Works (Environmental Impact Assessment) (Scotland) Regulations 2017 (as amended). Impact piling values given as worst case.	2433_1	Impact Pile Driving	Other ([Unspecified - Migrated])	2021-02-01	2021-06-30	94		205	181								150																	2021-04-29		205	181
2459	Migrated AAN: 2459	The Highland Council	The Highland Council	2021-03-31	2021-06-29	90	closed	MD-LOT	[unspecified - MD-LOT]	FALSE		2459_1	Impact Pile Driving	Other ([Unspecified - Migrated])	2021-04-01	2021-06-30	90											280																	2021-04-29
2459	Migrated AAN: 2459	The Highland Council	The Highland Council	2021-03-31	2021-06-29	90	closed	MD-LOT	[unspecified - MD-LOT]	FALSE		2459_1	Impact Pile Driving	Other ([Unspecified - Migrated])	2021-04-01	2021-06-30	90											280																	2021-04-29
2459	Migrated AAN: 2459	The Highland Council	The Highland Council	2021-03-31	2021-06-29	90	closed	MD-LOT	[unspecified - MD-LOT]	FALSE		2459_1	Impact Pile Driving	Other ([Unspecified - Migrated])	2021-04-01	2021-06-30	90											280																	2021-04-29
2459	Migrated AAN: 2459	The Highland Council	The Highland Council	2021-03-31	2021-06-29	90	closed	MD-LOT	[unspecified - MD-LOT]	FALSE		2459_1	Impact Pile Driving	Other ([Unspecified - Migrated])	2021-04-01	2021-06-30	90											280																	2021-04-29
2713	Migrated AAN: 2713	Abpmer	Abpmer	2021-01-01	2021-08-13	225	closed	NRW	[unspecified - NRW]	FALSE		2713_1	Impact Pile Driving	Other ([Unspecified - Migrated])	2021-01-01	2021-08-14	225		223	198																									2021-04-29		223	198
2433	Migrated AAN: 2433	Rj Mcleod	Rj Mcleod	2021-02-01	2021-06-29	94	closed	MD-LOT	06907/19/0	FALSE	Marine Construction Licence No: 06907/19/0. Tarbert Ferry Terminal Upgrades Marine (Scotland) Act 2010, Part 4 Marine Licensing The Marine Works (Environmental Impact Assessment) (Scotland) Regulations 2017 (as amended). Impact piling values given as worst case.	2433_1	Impact Pile Driving	Other ([Unspecified - Migrated])	2021-02-01	2021-06-30	94		205	181								150																	2021-04-28		205	181
2433	Migrated AAN: 2433	Rj Mcleod	Rj Mcleod	2021-02-01	2021-06-29	94	closed	MD-LOT	06907/19/0	FALSE	Marine Construction Licence No: 06907/19/0. Tarbert Ferry Terminal Upgrades Marine (Scotland) Act 2010, Part 4 Marine Licensing The Marine Works (Environmental Impact Assessment) (Scotland) Regulations 2017 (as amended). Impact piling values given as worst case.	2433_1	Impact Pile Driving	Other ([Unspecified - Migrated])	2021-02-01	2021-06-30	94		205	181								150																	2021-04-28		205	181
2433	Migrated AAN: 2433	Rj Mcleod	Rj Mcleod	2021-02-01	2021-06-29	94	closed	MD-LOT	06907/19/0	FALSE	Marine Construction Licence No: 06907/19/0. Tarbert Ferry Terminal Upgrades Marine (Scotland) Act 2010, Part 4 Marine Licensing The Marine Works (Environmental Impact Assessment) (Scotland) Regulations 2017 (as amended). Impact piling values given as worst case.	2433_1	Impact Pile Driving	Other ([Unspecified - Migrated])	2021-02-01	2021-06-30	94		205	181								150																	2021-04-28		205	181
2459	Migrated AAN: 2459	The Highland Council	The Highland Council	2021-03-31	2021-06-29	90	closed	MD-LOT	[unspecified - MD-LOT]	FALSE		2459_1	Impact Pile Driving	Other ([Unspecified - Migrated])	2021-04-01	2021-06-30	90											280																	2021-04-28
2459	Migrated AAN: 2459	The Highland Council	The Highland Council	2021-03-31	2021-06-29	90	closed	MD-LOT	[unspecified - MD-LOT]	FALSE		2459_1	Impact Pile Driving	Other ([Unspecified - Migrated])	2021-04-01	2021-06-30	90											280																	2021-04-28
2459	Migrated AAN: 2459	The Highland Council	The Highland Council	2021-03-31	2021-06-29	90	closed	MD-LOT	[unspecified - MD-LOT]	FALSE		2459_1	Impact Pile Driving	Other ([Unspecified - Migrated])	2021-04-01	2021-06-30	90											280																	2021-04-28
2459	Migrated AAN: 2459	The Highland Council	The Highland Council	2021-03-31	2021-06-29	90	closed	MD-LOT	[unspecified - MD-LOT]	FALSE		2459_1	Impact Pile Driving	Other ([Unspecified - Migrated])	2021-04-01	2021-06-30	90											280																	2021-04-28
2713	Migrated AAN: 2713	Abpmer	Abpmer	2021-01-01	2021-08-13	225	closed	NRW	[unspecified - NRW]	FALSE		2713_1	Impact Pile Driving	Other ([Unspecified - Migrated])	2021-01-01	2021-08-14	225		223	198																									2021-04-28		223	198
2459	Migrated AAN: 2459	The Highland Council	The Highland Council	2021-03-31	2021-06-29	90	closed	MD-LOT	[unspecified - MD-LOT]	FALSE		2459_1	Impact Pile Driving	Other ([Unspecified - Migrated])	2021-04-01	2021-06-30	90											280																	2021-04-27
2459	Migrated AAN: 2459	The Highland Council	The Highland Council	2021-03-31	2021-06-29	90	closed	MD-LOT	[unspecified - MD-LOT]	FALSE		2459_1	Impact Pile Driving	Other ([Unspecified - Migrated])	2021-04-01	2021-06-30	90											280																	2021-04-27
2459	Migrated AAN: 2459	The Highland Council	The Highland Council	2021-03-31	2021-06-29	90	closed	MD-LOT	[unspecified - MD-LOT]	FALSE		2459_1	Impact Pile Driving	Other ([Unspecified - Migrated])	2021-04-01	2021-06-30	90											280																	2021-04-27
2459	Migrated AAN: 2459	The Highland Council	The Highland Council	2021-03-31	2021-06-29	90	closed	MD-LOT	[unspecified - MD-LOT]	FALSE		2459_1	Impact Pile Driving	Other ([Unspecified - Migrated])	2021-04-01	2021-06-30	90											280																	2021-04-27
2713	Migrated AAN: 2713	Abpmer	Abpmer	2021-01-01	2021-08-13	225	closed	NRW	[unspecified - NRW]	FALSE		2713_1	Impact Pile Driving	Other ([Unspecified - Migrated])	2021-01-01	2021-08-14	225		223	198																									2021-04-27		223	198
2344	Migrated AAN: 2344	Hornsea Offshore Wind Farm Two (Orsted)	Hornsea Offshore Wind Farm Two (Orsted)	2021-01-01	2021-12-31	137	closed	MMO	[unspecified - MMO]	FALSE	The monopile foundation installation works are part of the construction of the Hornsea Project Two Offshore Wind Farm, consented under the awarded Development Consent Order and deemed Marine Licences. The works will take place between October 2020 and approximately December 2021. This proposed activity form covers the anticipated works in 2021. A separate form was submitted for 2020 (Activity Num…	2344_1	Impact Pile Driving	Mono	2021-01-01	2021-12-31	137		232	216								4000																	2021-04-26		232	216
2433	Migrated AAN: 2433	Rj Mcleod	Rj Mcleod	2021-02-01	2021-06-29	94	closed	MD-LOT	06907/19/0	FALSE	Marine Construction Licence No: 06907/19/0. Tarbert Ferry Terminal Upgrades Marine (Scotland) Act 2010, Part 4 Marine Licensing The Marine Works (Environmental Impact Assessment) (Scotland) Regulations 2017 (as amended). Impact piling values given as worst case.	2433_1	Impact Pile Driving	Other ([Unspecified - Migrated])	2021-02-01	2021-06-30	94		205	181								150																	2021-04-26		205	181
2459	Migrated AAN: 2459	The Highland Council	The Highland Council	2021-03-31	2021-06-29	90	closed	MD-LOT	[unspecified - MD-LOT]	FALSE		2459_1	Impact Pile Driving	Other ([Unspecified - Migrated])	2021-04-01	2021-06-30	90											280																	2021-04-26
2459	Migrated AAN: 2459	The Highland Council	The Highland Council	2021-03-31	2021-06-29	90	closed	MD-LOT	[unspecified - MD-LOT]	FALSE		2459_1	Impact Pile Driving	Other ([Unspecified - Migrated])	2021-04-01	2021-06-30	90											280																	2021-04-26
2459	Migrated AAN: 2459	The Highland Council	The Highland Council	2021-03-31	2021-06-29	90	closed	MD-LOT	[unspecified - MD-LOT]	FALSE		2459_1	Impact Pile Driving	Other ([Unspecified - Migrated])	2021-04-01	2021-06-30	90											280																	2021-04-26
2459	Migrated AAN: 2459	The Highland Council	The Highland Council	2021-03-31	2021-06-29	90	closed	MD-LOT	[unspecified - MD-LOT]	FALSE		2459_1	Impact Pile Driving	Other ([Unspecified - Migrated])	2021-04-01	2021-06-30	90											280																	2021-04-26
2713	Migrated AAN: 2713	Abpmer	Abpmer	2021-01-01	2021-08-13	225	closed	NRW	[unspecified - NRW]	FALSE		2713_1	Impact Pile Driving	Other ([Unspecified - Migrated])	2021-01-01	2021-08-14	225		223	198																									2021-04-26		223	198
2344	Migrated AAN: 2344	Hornsea Offshore Wind Farm Two (Orsted)	Hornsea Offshore Wind Farm Two (Orsted)	2021-01-01	2021-12-31	137	closed	MMO	[unspecified - MMO]	FALSE	The monopile foundation installation works are part of the construction of the Hornsea Project Two Offshore Wind Farm, consented under the awarded Development Consent Order and deemed Marine Licences. The works will take place between October 2020 and approximately December 2021. This proposed activity form covers the anticipated works in 2021. A separate form was submitted for 2020 (Activity Num…	2344_1	Impact Pile Driving	Mono	2021-01-01	2021-12-31	137		232	216								4000																	2021-04-25		232	216
2459	Migrated AAN: 2459	The Highland Council	The Highland Council	2021-03-31	2021-06-29	90	closed	MD-LOT	[unspecified - MD-LOT]	FALSE		2459_1	Impact Pile Driving	Other ([Unspecified - Migrated])	2021-04-01	2021-06-30	90											280																	2021-04-25
2459	Migrated AAN: 2459	The Highland Council	The Highland Council	2021-03-31	2021-06-29	90	closed	MD-LOT	[unspecified - MD-LOT]	FALSE		2459_1	Impact Pile Driving	Other ([Unspecified - Migrated])	2021-04-01	2021-06-30	90											280																	2021-04-25
2459	Migrated AAN: 2459	The Highland Council	The Highland Council	2021-03-31	2021-06-29	90	closed	MD-LOT	[unspecified - MD-LOT]	FALSE		2459_1	Impact Pile Driving	Other ([Unspecified - Migrated])	2021-04-01	2021-06-30	90											280																	2021-04-25
2459	Migrated AAN: 2459	The Highland Council	The Highland Council	2021-03-31	2021-06-29	90	closed	MD-LOT	[unspecified - MD-LOT]	FALSE		2459_1	Impact Pile Driving	Other ([Unspecified - Migrated])	2021-04-01	2021-06-30	90											280																	2021-04-25
2459	Migrated AAN: 2459	The Highland Council	The Highland Council	2021-03-31	2021-06-29	90	closed	MD-LOT	[unspecified - MD-LOT]	FALSE		2459_1	Impact Pile Driving	Other ([Unspecified - Migrated])	2021-04-01	2021-06-30	90											280																	2021-04-24
2459	Migrated AAN: 2459	The Highland Council	The Highland Council	2021-03-31	2021-06-29	90	closed	MD-LOT	[unspecified - MD-LOT]	FALSE		2459_1	Impact Pile Driving	Other ([Unspecified - Migrated])	2021-04-01	2021-06-30	90											280																	2021-04-24
2459	Migrated AAN: 2459	The Highland Council	The Highland Council	2021-03-31	2021-06-29	90	closed	MD-LOT	[unspecified - MD-LOT]	FALSE		2459_1	Impact Pile Driving	Other ([Unspecified - Migrated])	2021-04-01	2021-06-30	90											280																	2021-04-24
2459	Migrated AAN: 2459	The Highland Council	The Highland Council	2021-03-31	2021-06-29	90	closed	MD-LOT	[unspecified - MD-LOT]	FALSE		2459_1	Impact Pile Driving	Other ([Unspecified - Migrated])	2021-04-01	2021-06-30	90											280																	2021-04-24
2713	Migrated AAN: 2713	Abpmer	Abpmer	2021-01-01	2021-08-13	225	closed	NRW	[unspecified - NRW]	FALSE		2713_1	Impact Pile Driving	Other ([Unspecified - Migrated])	2021-01-01	2021-08-14	225		223	198																									2021-04-24		223	198
2459	Migrated AAN: 2459	The Highland Council	The Highland Council	2021-03-31	2021-06-29	90	closed	MD-LOT	[unspecified - MD-LOT]	FALSE		2459_1	Impact Pile Driving	Other ([Unspecified - Migrated])	2021-04-01	2021-06-30	90											280																	2021-04-23
2459	Migrated AAN: 2459	The Highland Council	The Highland Council	2021-03-31	2021-06-29	90	closed	MD-LOT	[unspecified - MD-LOT]	FALSE		2459_1	Impact Pile Driving	Other ([Unspecified - Migrated])	2021-04-01	2021-06-30	90											280																	2021-04-23
2459	Migrated AAN: 2459	The Highland Council	The Highland Council	2021-03-31	2021-06-29	90	closed	MD-LOT	[unspecified - MD-LOT]	FALSE		2459_1	Impact Pile Driving	Other ([Unspecified - Migrated])	2021-04-01	2021-06-30	90											280																	2021-04-23
2459	Migrated AAN: 2459	The Highland Council	The Highland Council	2021-03-31	2021-06-29	90	closed	MD-LOT	[unspecified - MD-LOT]	FALSE		2459_1	Impact Pile Driving	Other ([Unspecified - Migrated])	2021-04-01	2021-06-30	90											280																	2021-04-23
2713	Migrated AAN: 2713	Abpmer	Abpmer	2021-01-01	2021-08-13	225	closed	NRW	[unspecified - NRW]	FALSE		2713_1	Impact Pile Driving	Other ([Unspecified - Migrated])	2021-01-01	2021-08-14	225		223	198																									2021-04-23		223	198
2459	Migrated AAN: 2459	The Highland Council	The Highland Council	2021-03-31	2021-06-29	90	closed	MD-LOT	[unspecified - MD-LOT]	FALSE		2459_1	Impact Pile Driving	Other ([Unspecified - Migrated])	2021-04-01	2021-06-30	90											280																	2021-04-22
2459	Migrated AAN: 2459	The Highland Council	The Highland Council	2021-03-31	2021-06-29	90	closed	MD-LOT	[unspecified - MD-LOT]	FALSE		2459_1	Impact Pile Driving	Other ([Unspecified - Migrated])	2021-04-01	2021-06-30	90											280																	2021-04-22
2459	Migrated AAN: 2459	The Highland Council	The Highland Council	2021-03-31	2021-06-29	90	closed	MD-LOT	[unspecified - MD-LOT]	FALSE		2459_1	Impact Pile Driving	Other ([Unspecified - Migrated])	2021-04-01	2021-06-30	90											280																	2021-04-22
2459	Migrated AAN: 2459	The Highland Council	The Highland Council	2021-03-31	2021-06-29	90	closed	MD-LOT	[unspecified - MD-LOT]	FALSE		2459_1	Impact Pile Driving	Other ([Unspecified - Migrated])	2021-04-01	2021-06-30	90											280																	2021-04-22
2713	Migrated AAN: 2713	Abpmer	Abpmer	2021-01-01	2021-08-13	225	closed	NRW	[unspecified - NRW]	FALSE		2713_1	Impact Pile Driving	Other ([Unspecified - Migrated])	2021-01-01	2021-08-14	225		223	198																									2021-04-22		223	198
2742	Migrated AAN: 2742	Stour Sailing Club	Stour Sailing Club	2021-04-18	2021-11-04	1	closed	MMO	MLA/2020/00006/	FALSE	None N/A Data for the hammer energy is not available from the contractor as its a 1 ton drop hammer the noise is minimal in this instance. The Licence no for the MMO is MLA/2020/00006/R1 The site location is Manningtree Essex CO11 1AU Lat /long is Latitude/Longitude: 51 56.7900 N / 01 03.8280 E but this wont locate below	2742_1	Impact Pile Driving	Other ([Unspecified - Migrated])	2021-04-19	2021-11-04	1		1	1								1																	2021-04-22		1	1
2042	Migrated AAN: 2042	Argyll And Bute Council	Argyll And Bute Council	2021-02-15	2021-12-31	21	closed	MD-LOT	[unspecified - MD-LOT]	FALSE	A Marine Scotland application for construction works at Rothesay Outer Harbour has been submitted and is in the process of being approved. The four locations are approximate at present, as they are to be confirmed by the successful contractor of the works.	2042_1	Impact Pile Driving	Other ([Unspecified - Migrated])	2021-02-15	2021-12-31	21		150	132								300																	2021-04-21		150	132
2042	Migrated AAN: 2042	Argyll And Bute Council	Argyll And Bute Council	2021-02-15	2021-12-31	21	closed	MD-LOT	[unspecified - MD-LOT]	FALSE	A Marine Scotland application for construction works at Rothesay Outer Harbour has been submitted and is in the process of being approved. The four locations are approximate at present, as they are to be confirmed by the successful contractor of the works.	2042_1	Impact Pile Driving	Other ([Unspecified - Migrated])	2021-02-15	2021-12-31	21		150	132								300																	2021-04-21		150	132
2344	Migrated AAN: 2344	Hornsea Offshore Wind Farm Two (Orsted)	Hornsea Offshore Wind Farm Two (Orsted)	2021-01-01	2021-12-31	137	closed	MMO	[unspecified - MMO]	FALSE	The monopile foundation installation works are part of the construction of the Hornsea Project Two Offshore Wind Farm, consented under the awarded Development Consent Order and deemed Marine Licences. The works will take place between October 2020 and approximately December 2021. This proposed activity form covers the anticipated works in 2021. A separate form was submitted for 2020 (Activity Num…	2344_1	Impact Pile Driving	Mono	2021-01-01	2021-12-31	137		232	216								4000																	2021-04-21		232	216
2459	Migrated AAN: 2459	The Highland Council	The Highland Council	2021-03-31	2021-06-29	90	closed	MD-LOT	[unspecified - MD-LOT]	FALSE		2459_1	Impact Pile Driving	Other ([Unspecified - Migrated])	2021-04-01	2021-06-30	90											280																	2021-04-21
2459	Migrated AAN: 2459	The Highland Council	The Highland Council	2021-03-31	2021-06-29	90	closed	MD-LOT	[unspecified - MD-LOT]	FALSE		2459_1	Impact Pile Driving	Other ([Unspecified - Migrated])	2021-04-01	2021-06-30	90											280																	2021-04-21
2459	Migrated AAN: 2459	The Highland Council	The Highland Council	2021-03-31	2021-06-29	90	closed	MD-LOT	[unspecified - MD-LOT]	FALSE		2459_1	Impact Pile Driving	Other ([Unspecified - Migrated])	2021-04-01	2021-06-30	90											280																	2021-04-21
2459	Migrated AAN: 2459	The Highland Council	The Highland Council	2021-03-31	2021-06-29	90	closed	MD-LOT	[unspecified - MD-LOT]	FALSE		2459_1	Impact Pile Driving	Other ([Unspecified - Migrated])	2021-04-01	2021-06-30	90											280																	2021-04-21
2713	Migrated AAN: 2713	Abpmer	Abpmer	2021-01-01	2021-08-13	225	closed	NRW	[unspecified - NRW]	FALSE		2713_1	Impact Pile Driving	Other ([Unspecified - Migrated])	2021-01-01	2021-08-14	225		223	198																									2021-04-21		223	198
2042	Migrated AAN: 2042	Argyll And Bute Council	Argyll And Bute Council	2021-02-15	2021-12-31	21	closed	MD-LOT	[unspecified - MD-LOT]	FALSE	A Marine Scotland application for construction works at Rothesay Outer Harbour has been submitted and is in the process of being approved. The four locations are approximate at present, as they are to be confirmed by the successful contractor of the works.	2042_1	Impact Pile Driving	Other ([Unspecified - Migrated])	2021-02-15	2021-12-31	21		150	132								300																	2021-04-20		150	132
2042	Migrated AAN: 2042	Argyll And Bute Council	Argyll And Bute Council	2021-02-15	2021-12-31	21	closed	MD-LOT	[unspecified - MD-LOT]	FALSE	A Marine Scotland application for construction works at Rothesay Outer Harbour has been submitted and is in the process of being approved. The four locations are approximate at present, as they are to be confirmed by the successful contractor of the works.	2042_1	Impact Pile Driving	Other ([Unspecified - Migrated])	2021-02-15	2021-12-31	21		150	132								300																	2021-04-20		150	132
2344	Migrated AAN: 2344	Hornsea Offshore Wind Farm Two (Orsted)	Hornsea Offshore Wind Farm Two (Orsted)	2021-01-01	2021-12-31	137	closed	MMO	[unspecified - MMO]	FALSE	The monopile foundation installation works are part of the construction of the Hornsea Project Two Offshore Wind Farm, consented under the awarded Development Consent Order and deemed Marine Licences. The works will take place between October 2020 and approximately December 2021. This proposed activity form covers the anticipated works in 2021. A separate form was submitted for 2020 (Activity Num…	2344_1	Impact Pile Driving	Mono	2021-01-01	2021-12-31	137		232	216								4000																	2021-04-20		232	216
2459	Migrated AAN: 2459	The Highland Council	The Highland Council	2021-03-31	2021-06-29	90	closed	MD-LOT	[unspecified - MD-LOT]	FALSE		2459_1	Impact Pile Driving	Other ([Unspecified - Migrated])	2021-04-01	2021-06-30	90											280																	2021-04-20
2459	Migrated AAN: 2459	The Highland Council	The Highland Council	2021-03-31	2021-06-29	90	closed	MD-LOT	[unspecified - MD-LOT]	FALSE		2459_1	Impact Pile Driving	Other ([Unspecified - Migrated])	2021-04-01	2021-06-30	90											280																	2021-04-20
2459	Migrated AAN: 2459	The Highland Council	The Highland Council	2021-03-31	2021-06-29	90	closed	MD-LOT	[unspecified - MD-LOT]	FALSE		2459_1	Impact Pile Driving	Other ([Unspecified - Migrated])	2021-04-01	2021-06-30	90											280																	2021-04-20
2459	Migrated AAN: 2459	The Highland Council	The Highland Council	2021-03-31	2021-06-29	90	closed	MD-LOT	[unspecified - MD-LOT]	FALSE		2459_1	Impact Pile Driving	Other ([Unspecified - Migrated])	2021-04-01	2021-06-30	90											280																	2021-04-20
2713	Migrated AAN: 2713	Abpmer	Abpmer	2021-01-01	2021-08-13	225	closed	NRW	[unspecified - NRW]	FALSE		2713_1	Impact Pile Driving	Other ([Unspecified - Migrated])	2021-01-01	2021-08-14	225		223	198																									2021-04-20		223	198
2742	Migrated AAN: 2742	Stour Sailing Club	Stour Sailing Club	2021-04-18	2021-11-04	1	closed	MMO	MLA/2020/00006/	FALSE	None N/A Data for the hammer energy is not available from the contractor as its a 1 ton drop hammer the noise is minimal in this instance. The Licence no for the MMO is MLA/2020/00006/R1 The site location is Manningtree Essex CO11 1AU Lat /long is Latitude/Longitude: 51 56.7900 N / 01 03.8280 E but this wont locate below	2742_1	Impact Pile Driving	Other ([Unspecified - Migrated])	2021-04-19	2021-11-04	1		1	1								1																	2021-04-20		1	1
2344	Migrated AAN: 2344	Hornsea Offshore Wind Farm Two (Orsted)	Hornsea Offshore Wind Farm Two (Orsted)	2021-01-01	2021-12-31	137	closed	MMO	[unspecified - MMO]	FALSE	The monopile foundation installation works are part of the construction of the Hornsea Project Two Offshore Wind Farm, consented under the awarded Development Consent Order and deemed Marine Licences. The works will take place between October 2020 and approximately December 2021. This proposed activity form covers the anticipated works in 2021. A separate form was submitted for 2020 (Activity Num…	2344_1	Impact Pile Driving	Mono	2021-01-01	2021-12-31	137		232	216								4000																	2021-04-19		232	216
2459	Migrated AAN: 2459	The Highland Council	The Highland Council	2021-03-31	2021-06-29	90	closed	MD-LOT	[unspecified - MD-LOT]	FALSE		2459_1	Impact Pile Driving	Other ([Unspecified - Migrated])	2021-04-01	2021-06-30	90											280																	2021-04-19
2459	Migrated AAN: 2459	The Highland Council	The Highland Council	2021-03-31	2021-06-29	90	closed	MD-LOT	[unspecified - MD-LOT]	FALSE		2459_1	Impact Pile Driving	Other ([Unspecified - Migrated])	2021-04-01	2021-06-30	90											280																	2021-04-19
2459	Migrated AAN: 2459	The Highland Council	The Highland Council	2021-03-31	2021-06-29	90	closed	MD-LOT	[unspecified - MD-LOT]	FALSE		2459_1	Impact Pile Driving	Other ([Unspecified - Migrated])	2021-04-01	2021-06-30	90											280																	2021-04-19
2459	Migrated AAN: 2459	The Highland Council	The Highland Council	2021-03-31	2021-06-29	90	closed	MD-LOT	[unspecified - MD-LOT]	FALSE		2459_1	Impact Pile Driving	Other ([Unspecified - Migrated])	2021-04-01	2021-06-30	90											280																	2021-04-19
2713	Migrated AAN: 2713	Abpmer	Abpmer	2021-01-01	2021-08-13	225	closed	NRW	[unspecified - NRW]	FALSE		2713_1	Impact Pile Driving	Other ([Unspecified - Migrated])	2021-01-01	2021-08-14	225		223	198																									2021-04-19		223	198
2459	Migrated AAN: 2459	The Highland Council	The Highland Council	2021-03-31	2021-06-29	90	closed	MD-LOT	[unspecified - MD-LOT]	FALSE		2459_1	Impact Pile Driving	Other ([Unspecified - Migrated])	2021-04-01	2021-06-30	90											280																	2021-04-18
2459	Migrated AAN: 2459	The Highland Council	The Highland Council	2021-03-31	2021-06-29	90	closed	MD-LOT	[unspecified - MD-LOT]	FALSE		2459_1	Impact Pile Driving	Other ([Unspecified - Migrated])	2021-04-01	2021-06-30	90											280																	2021-04-18
2459	Migrated AAN: 2459	The Highland Council	The Highland Council	2021-03-31	2021-06-29	90	closed	MD-LOT	[unspecified - MD-LOT]	FALSE		2459_1	Impact Pile Driving	Other ([Unspecified - Migrated])	2021-04-01	2021-06-30	90											280																	2021-04-18
2459	Migrated AAN: 2459	The Highland Council	The Highland Council	2021-03-31	2021-06-29	90	closed	MD-LOT	[unspecified - MD-LOT]	FALSE		2459_1	Impact Pile Driving	Other ([Unspecified - Migrated])	2021-04-01	2021-06-30	90											280																	2021-04-18
2433	Migrated AAN: 2433	Rj Mcleod	Rj Mcleod	2021-02-01	2021-06-29	94	closed	MD-LOT	06907/19/0	FALSE	Marine Construction Licence No: 06907/19/0. Tarbert Ferry Terminal Upgrades Marine (Scotland) Act 2010, Part 4 Marine Licensing The Marine Works (Environmental Impact Assessment) (Scotland) Regulations 2017 (as amended). Impact piling values given as worst case.	2433_1	Impact Pile Driving	Other ([Unspecified - Migrated])	2021-02-01	2021-06-30	94		205	181								150																	2021-04-17		205	181
2433	Migrated AAN: 2433	Rj Mcleod	Rj Mcleod	2021-02-01	2021-06-29	94	closed	MD-LOT	06907/19/0	FALSE	Marine Construction Licence No: 06907/19/0. Tarbert Ferry Terminal Upgrades Marine (Scotland) Act 2010, Part 4 Marine Licensing The Marine Works (Environmental Impact Assessment) (Scotland) Regulations 2017 (as amended). Impact piling values given as worst case.	2433_1	Impact Pile Driving	Other ([Unspecified - Migrated])	2021-02-01	2021-06-30	94		205	181								150																	2021-04-17		205	181
2433	Migrated AAN: 2433	Rj Mcleod	Rj Mcleod	2021-02-01	2021-06-29	94	closed	MD-LOT	06907/19/0	FALSE	Marine Construction Licence No: 06907/19/0. Tarbert Ferry Terminal Upgrades Marine (Scotland) Act 2010, Part 4 Marine Licensing The Marine Works (Environmental Impact Assessment) (Scotland) Regulations 2017 (as amended). Impact piling values given as worst case.	2433_1	Impact Pile Driving	Other ([Unspecified - Migrated])	2021-02-01	2021-06-30	94		205	181								150																	2021-04-17		205	181
2433	Migrated AAN: 2433	Rj Mcleod	Rj Mcleod	2021-02-01	2021-06-29	94	closed	MD-LOT	06907/19/0	FALSE	Marine Construction Licence No: 06907/19/0. Tarbert Ferry Terminal Upgrades Marine (Scotland) Act 2010, Part 4 Marine Licensing The Marine Works (Environmental Impact Assessment) (Scotland) Regulations 2017 (as amended). Impact piling values given as worst case.	2433_1	Impact Pile Driving	Other ([Unspecified - Migrated])	2021-02-01	2021-06-30	94		205	181								150																	2021-04-17		205	181
2433	Migrated AAN: 2433	Rj Mcleod	Rj Mcleod	2021-02-01	2021-06-29	94	closed	MD-LOT	06907/19/0	FALSE	Marine Construction Licence No: 06907/19/0. Tarbert Ferry Terminal Upgrades Marine (Scotland) Act 2010, Part 4 Marine Licensing The Marine Works (Environmental Impact Assessment) (Scotland) Regulations 2017 (as amended). Impact piling values given as worst case.	2433_1	Impact Pile Driving	Other ([Unspecified - Migrated])	2021-02-01	2021-06-30	94		205	181								150																	2021-04-17		205	181
2433	Migrated AAN: 2433	Rj Mcleod	Rj Mcleod	2021-02-01	2021-06-29	94	closed	MD-LOT	06907/19/0	FALSE	Marine Construction Licence No: 06907/19/0. Tarbert Ferry Terminal Upgrades Marine (Scotland) Act 2010, Part 4 Marine Licensing The Marine Works (Environmental Impact Assessment) (Scotland) Regulations 2017 (as amended). Impact piling values given as worst case.	2433_1	Impact Pile Driving	Other ([Unspecified - Migrated])	2021-02-01	2021-06-30	94		205	181								150																	2021-04-17		205	181
2442	Migrated AAN: 2442	Graham	Graham	2021-03-31	2021-04-29	17	closed	MD-LOT	[unspecified - MD-LOT]	FALSE		2442_1	Impact Pile Driving	Other ([Unspecified - Migrated])	2021-04-01	2021-04-30	17											280																	2021-04-17
2459	Migrated AAN: 2459	The Highland Council	The Highland Council	2021-03-31	2021-06-29	90	closed	MD-LOT	[unspecified - MD-LOT]	FALSE		2459_1	Impact Pile Driving	Other ([Unspecified - Migrated])	2021-04-01	2021-06-30	90											280																	2021-04-17
2459	Migrated AAN: 2459	The Highland Council	The Highland Council	2021-03-31	2021-06-29	90	closed	MD-LOT	[unspecified - MD-LOT]	FALSE		2459_1	Impact Pile Driving	Other ([Unspecified - Migrated])	2021-04-01	2021-06-30	90											280																	2021-04-17
2459	Migrated AAN: 2459	The Highland Council	The Highland Council	2021-03-31	2021-06-29	90	closed	MD-LOT	[unspecified - MD-LOT]	FALSE		2459_1	Impact Pile Driving	Other ([Unspecified - Migrated])	2021-04-01	2021-06-30	90											280																	2021-04-17
2459	Migrated AAN: 2459	The Highland Council	The Highland Council	2021-03-31	2021-06-29	90	closed	MD-LOT	[unspecified - MD-LOT]	FALSE		2459_1	Impact Pile Driving	Other ([Unspecified - Migrated])	2021-04-01	2021-06-30	90											280																	2021-04-17
2713	Migrated AAN: 2713	Abpmer	Abpmer	2021-01-01	2021-08-13	225	closed	NRW	[unspecified - NRW]	FALSE		2713_1	Impact Pile Driving	Other ([Unspecified - Migrated])	2021-01-01	2021-08-14	225		223	198																									2021-04-17		223	198
2459	Migrated AAN: 2459	The Highland Council	The Highland Council	2021-03-31	2021-06-29	90	closed	MD-LOT	[unspecified - MD-LOT]	FALSE		2459_1	Impact Pile Driving	Other ([Unspecified - Migrated])	2021-04-01	2021-06-30	90											280																	2021-04-16
2459	Migrated AAN: 2459	The Highland Council	The Highland Council	2021-03-31	2021-06-29	90	closed	MD-LOT	[unspecified - MD-LOT]	FALSE		2459_1	Impact Pile Driving	Other ([Unspecified - Migrated])	2021-04-01	2021-06-30	90											280																	2021-04-16
2459	Migrated AAN: 2459	The Highland Council	The Highland Council	2021-03-31	2021-06-29	90	closed	MD-LOT	[unspecified - MD-LOT]	FALSE		2459_1	Impact Pile Driving	Other ([Unspecified - Migrated])	2021-04-01	2021-06-30	90											280																	2021-04-16
2459	Migrated AAN: 2459	The Highland Council	The Highland Council	2021-03-31	2021-06-29	90	closed	MD-LOT	[unspecified - MD-LOT]	FALSE		2459_1	Impact Pile Driving	Other ([Unspecified - Migrated])	2021-04-01	2021-06-30	90											280																	2021-04-16
2713	Migrated AAN: 2713	Abpmer	Abpmer	2021-01-01	2021-08-13	225	closed	NRW	[unspecified - NRW]	FALSE		2713_1	Impact Pile Driving	Other ([Unspecified - Migrated])	2021-01-01	2021-08-14	225		223	198																									2021-04-16		223	198
2344	Migrated AAN: 2344	Hornsea Offshore Wind Farm Two (Orsted)	Hornsea Offshore Wind Farm Two (Orsted)	2021-01-01	2021-12-31	137	closed	MMO	[unspecified - MMO]	FALSE	The monopile foundation installation works are part of the construction of the Hornsea Project Two Offshore Wind Farm, consented under the awarded Development Consent Order and deemed Marine Licences. The works will take place between October 2020 and approximately December 2021. This proposed activity form covers the anticipated works in 2021. A separate form was submitted for 2020 (Activity Num…	2344_1	Impact Pile Driving	Mono	2021-01-01	2021-12-31	137		232	216								4000																	2021-04-15		232	216
2459	Migrated AAN: 2459	The Highland Council	The Highland Council	2021-03-31	2021-06-29	90	closed	MD-LOT	[unspecified - MD-LOT]	FALSE		2459_1	Impact Pile Driving	Other ([Unspecified - Migrated])	2021-04-01	2021-06-30	90											280																	2021-04-15
2459	Migrated AAN: 2459	The Highland Council	The Highland Council	2021-03-31	2021-06-29	90	closed	MD-LOT	[unspecified - MD-LOT]	FALSE		2459_1	Impact Pile Driving	Other ([Unspecified - Migrated])	2021-04-01	2021-06-30	90											280																	2021-04-15
2459	Migrated AAN: 2459	The Highland Council	The Highland Council	2021-03-31	2021-06-29	90	closed	MD-LOT	[unspecified - MD-LOT]	FALSE		2459_1	Impact Pile Driving	Other ([Unspecified - Migrated])	2021-04-01	2021-06-30	90											280																	2021-04-15
2459	Migrated AAN: 2459	The Highland Council	The Highland Council	2021-03-31	2021-06-29	90	closed	MD-LOT	[unspecified - MD-LOT]	FALSE		2459_1	Impact Pile Driving	Other ([Unspecified - Migrated])	2021-04-01	2021-06-30	90											280																	2021-04-15
2713	Migrated AAN: 2713	Abpmer	Abpmer	2021-01-01	2021-08-13	225	closed	NRW	[unspecified - NRW]	FALSE		2713_1	Impact Pile Driving	Other ([Unspecified - Migrated])	2021-01-01	2021-08-14	225		223	198																									2021-04-15		223	198
2344	Migrated AAN: 2344	Hornsea Offshore Wind Farm Two (Orsted)	Hornsea Offshore Wind Farm Two (Orsted)	2021-01-01	2021-12-31	137	closed	MMO	[unspecified - MMO]	FALSE	The monopile foundation installation works are part of the construction of the Hornsea Project Two Offshore Wind Farm, consented under the awarded Development Consent Order and deemed Marine Licences. The works will take place between October 2020 and approximately December 2021. This proposed activity form covers the anticipated works in 2021. A separate form was submitted for 2020 (Activity Num…	2344_1	Impact Pile Driving	Mono	2021-01-01	2021-12-31	137		232	216								4000																	2021-04-14		232	216
2459	Migrated AAN: 2459	The Highland Council	The Highland Council	2021-03-31	2021-06-29	90	closed	MD-LOT	[unspecified - MD-LOT]	FALSE		2459_1	Impact Pile Driving	Other ([Unspecified - Migrated])	2021-04-01	2021-06-30	90											280																	2021-04-14
2459	Migrated AAN: 2459	The Highland Council	The Highland Council	2021-03-31	2021-06-29	90	closed	MD-LOT	[unspecified - MD-LOT]	FALSE		2459_1	Impact Pile Driving	Other ([Unspecified - Migrated])	2021-04-01	2021-06-30	90											280																	2021-04-14
2459	Migrated AAN: 2459	The Highland Council	The Highland Council	2021-03-31	2021-06-29	90	closed	MD-LOT	[unspecified - MD-LOT]	FALSE		2459_1	Impact Pile Driving	Other ([Unspecified - Migrated])	2021-04-01	2021-06-30	90											280																	2021-04-14
2459	Migrated AAN: 2459	The Highland Council	The Highland Council	2021-03-31	2021-06-29	90	closed	MD-LOT	[unspecified - MD-LOT]	FALSE		2459_1	Impact Pile Driving	Other ([Unspecified - Migrated])	2021-04-01	2021-06-30	90											280																	2021-04-14
2713	Migrated AAN: 2713	Abpmer	Abpmer	2021-01-01	2021-08-13	225	closed	NRW	[unspecified - NRW]	FALSE		2713_1	Impact Pile Driving	Other ([Unspecified - Migrated])	2021-01-01	2021-08-14	225		223	198																									2021-04-14		223	198
2433	Migrated AAN: 2433	Rj Mcleod	Rj Mcleod	2021-02-01	2021-06-29	94	closed	MD-LOT	06907/19/0	FALSE	Marine Construction Licence No: 06907/19/0. Tarbert Ferry Terminal Upgrades Marine (Scotland) Act 2010, Part 4 Marine Licensing The Marine Works (Environmental Impact Assessment) (Scotland) Regulations 2017 (as amended). Impact piling values given as worst case.	2433_1	Impact Pile Driving	Other ([Unspecified - Migrated])	2021-02-01	2021-06-30	94		205	181								150																	2021-04-13		205	181
2433	Migrated AAN: 2433	Rj Mcleod	Rj Mcleod	2021-02-01	2021-06-29	94	closed	MD-LOT	06907/19/0	FALSE	Marine Construction Licence No: 06907/19/0. Tarbert Ferry Terminal Upgrades Marine (Scotland) Act 2010, Part 4 Marine Licensing The Marine Works (Environmental Impact Assessment) (Scotland) Regulations 2017 (as amended). Impact piling values given as worst case.	2433_1	Impact Pile Driving	Other ([Unspecified - Migrated])	2021-02-01	2021-06-30	94		205	181								150																	2021-04-13		205	181
2433	Migrated AAN: 2433	Rj Mcleod	Rj Mcleod	2021-02-01	2021-06-29	94	closed	MD-LOT	06907/19/0	FALSE	Marine Construction Licence No: 06907/19/0. Tarbert Ferry Terminal Upgrades Marine (Scotland) Act 2010, Part 4 Marine Licensing The Marine Works (Environmental Impact Assessment) (Scotland) Regulations 2017 (as amended). Impact piling values given as worst case.	2433_1	Impact Pile Driving	Other ([Unspecified - Migrated])	2021-02-01	2021-06-30	94		205	181								150																	2021-04-13		205	181
2433	Migrated AAN: 2433	Rj Mcleod	Rj Mcleod	2021-02-01	2021-06-29	94	closed	MD-LOT	06907/19/0	FALSE	Marine Construction Licence No: 06907/19/0. Tarbert Ferry Terminal Upgrades Marine (Scotland) Act 2010, Part 4 Marine Licensing The Marine Works (Environmental Impact Assessment) (Scotland) Regulations 2017 (as amended). Impact piling values given as worst case.	2433_1	Impact Pile Driving	Other ([Unspecified - Migrated])	2021-02-01	2021-06-30	94		205	181								150																	2021-04-13		205	181
2459	Migrated AAN: 2459	The Highland Council	The Highland Council	2021-03-31	2021-06-29	90	closed	MD-LOT	[unspecified - MD-LOT]	FALSE		2459_1	Impact Pile Driving	Other ([Unspecified - Migrated])	2021-04-01	2021-06-30	90											280																	2021-04-13
2459	Migrated AAN: 2459	The Highland Council	The Highland Council	2021-03-31	2021-06-29	90	closed	MD-LOT	[unspecified - MD-LOT]	FALSE		2459_1	Impact Pile Driving	Other ([Unspecified - Migrated])	2021-04-01	2021-06-30	90											280																	2021-04-13
2459	Migrated AAN: 2459	The Highland Council	The Highland Council	2021-03-31	2021-06-29	90	closed	MD-LOT	[unspecified - MD-LOT]	FALSE		2459_1	Impact Pile Driving	Other ([Unspecified - Migrated])	2021-04-01	2021-06-30	90											280																	2021-04-13
2459	Migrated AAN: 2459	The Highland Council	The Highland Council	2021-03-31	2021-06-29	90	closed	MD-LOT	[unspecified - MD-LOT]	FALSE		2459_1	Impact Pile Driving	Other ([Unspecified - Migrated])	2021-04-01	2021-06-30	90											280																	2021-04-13
2713	Migrated AAN: 2713	Abpmer	Abpmer	2021-01-01	2021-08-13	225	closed	NRW	[unspecified - NRW]	FALSE		2713_1	Impact Pile Driving	Other ([Unspecified - Migrated])	2021-01-01	2021-08-14	225		223	198																									2021-04-13		223	198
2344	Migrated AAN: 2344	Hornsea Offshore Wind Farm Two (Orsted)	Hornsea Offshore Wind Farm Two (Orsted)	2021-01-01	2021-12-31	137	closed	MMO	[unspecified - MMO]	FALSE	The monopile foundation installation works are part of the construction of the Hornsea Project Two Offshore Wind Farm, consented under the awarded Development Consent Order and deemed Marine Licences. The works will take place between October 2020 and approximately December 2021. This proposed activity form covers the anticipated works in 2021. A separate form was submitted for 2020 (Activity Num…	2344_1	Impact Pile Driving	Mono	2021-01-01	2021-12-31	137		232	216								4000																	2021-04-12		232	216
2459	Migrated AAN: 2459	The Highland Council	The Highland Council	2021-03-31	2021-06-29	90	closed	MD-LOT	[unspecified - MD-LOT]	FALSE		2459_1	Impact Pile Driving	Other ([Unspecified - Migrated])	2021-04-01	2021-06-30	90											280																	2021-04-12
2459	Migrated AAN: 2459	The Highland Council	The Highland Council	2021-03-31	2021-06-29	90	closed	MD-LOT	[unspecified - MD-LOT]	FALSE		2459_1	Impact Pile Driving	Other ([Unspecified - Migrated])	2021-04-01	2021-06-30	90											280																	2021-04-12
2459	Migrated AAN: 2459	The Highland Council	The Highland Council	2021-03-31	2021-06-29	90	closed	MD-LOT	[unspecified - MD-LOT]	FALSE		2459_1	Impact Pile Driving	Other ([Unspecified - Migrated])	2021-04-01	2021-06-30	90											280																	2021-04-12
2459	Migrated AAN: 2459	The Highland Council	The Highland Council	2021-03-31	2021-06-29	90	closed	MD-LOT	[unspecified - MD-LOT]	FALSE		2459_1	Impact Pile Driving	Other ([Unspecified - Migrated])	2021-04-01	2021-06-30	90											280																	2021-04-12
2713	Migrated AAN: 2713	Abpmer	Abpmer	2021-01-01	2021-08-13	225	closed	NRW	[unspecified - NRW]	FALSE		2713_1	Impact Pile Driving	Other ([Unspecified - Migrated])	2021-01-01	2021-08-14	225		223	198																									2021-04-12		223	198
2459	Migrated AAN: 2459	The Highland Council	The Highland Council	2021-03-31	2021-06-29	90	closed	MD-LOT	[unspecified - MD-LOT]	FALSE		2459_1	Impact Pile Driving	Other ([Unspecified - Migrated])	2021-04-01	2021-06-30	90											280																	2021-04-11
2459	Migrated AAN: 2459	The Highland Council	The Highland Council	2021-03-31	2021-06-29	90	closed	MD-LOT	[unspecified - MD-LOT]	FALSE		2459_1	Impact Pile Driving	Other ([Unspecified - Migrated])	2021-04-01	2021-06-30	90											280																	2021-04-11
2459	Migrated AAN: 2459	The Highland Council	The Highland Council	2021-03-31	2021-06-29	90	closed	MD-LOT	[unspecified - MD-LOT]	FALSE		2459_1	Impact Pile Driving	Other ([Unspecified - Migrated])	2021-04-01	2021-06-30	90											280																	2021-04-11
2459	Migrated AAN: 2459	The Highland Council	The Highland Council	2021-03-31	2021-06-29	90	closed	MD-LOT	[unspecified - MD-LOT]	FALSE		2459_1	Impact Pile Driving	Other ([Unspecified - Migrated])	2021-04-01	2021-06-30	90											280																	2021-04-11
2459	Migrated AAN: 2459	The Highland Council	The Highland Council	2021-03-31	2021-06-29	90	closed	MD-LOT	[unspecified - MD-LOT]	FALSE		2459_1	Impact Pile Driving	Other ([Unspecified - Migrated])	2021-04-01	2021-06-30	90											280																	2021-04-10
2459	Migrated AAN: 2459	The Highland Council	The Highland Council	2021-03-31	2021-06-29	90	closed	MD-LOT	[unspecified - MD-LOT]	FALSE		2459_1	Impact Pile Driving	Other ([Unspecified - Migrated])	2021-04-01	2021-06-30	90											280																	2021-04-10
2459	Migrated AAN: 2459	The Highland Council	The Highland Council	2021-03-31	2021-06-29	90	closed	MD-LOT	[unspecified - MD-LOT]	FALSE		2459_1	Impact Pile Driving	Other ([Unspecified - Migrated])	2021-04-01	2021-06-30	90											280																	2021-04-10
2459	Migrated AAN: 2459	The Highland Council	The Highland Council	2021-03-31	2021-06-29	90	closed	MD-LOT	[unspecified - MD-LOT]	FALSE		2459_1	Impact Pile Driving	Other ([Unspecified - Migrated])	2021-04-01	2021-06-30	90											280																	2021-04-10
2713	Migrated AAN: 2713	Abpmer	Abpmer	2021-01-01	2021-08-13	225	closed	NRW	[unspecified - NRW]	FALSE		2713_1	Impact Pile Driving	Other ([Unspecified - Migrated])	2021-01-01	2021-08-14	225		223	198																									2021-04-10		223	198
2459	Migrated AAN: 2459	The Highland Council	The Highland Council	2021-03-31	2021-06-29	90	closed	MD-LOT	[unspecified - MD-LOT]	FALSE		2459_1	Impact Pile Driving	Other ([Unspecified - Migrated])	2021-04-01	2021-06-30	90											280																	2021-04-09
2459	Migrated AAN: 2459	The Highland Council	The Highland Council	2021-03-31	2021-06-29	90	closed	MD-LOT	[unspecified - MD-LOT]	FALSE		2459_1	Impact Pile Driving	Other ([Unspecified - Migrated])	2021-04-01	2021-06-30	90											280																	2021-04-09
2459	Migrated AAN: 2459	The Highland Council	The Highland Council	2021-03-31	2021-06-29	90	closed	MD-LOT	[unspecified - MD-LOT]	FALSE		2459_1	Impact Pile Driving	Other ([Unspecified - Migrated])	2021-04-01	2021-06-30	90											280																	2021-04-09
2459	Migrated AAN: 2459	The Highland Council	The Highland Council	2021-03-31	2021-06-29	90	closed	MD-LOT	[unspecified - MD-LOT]	FALSE		2459_1	Impact Pile Driving	Other ([Unspecified - Migrated])	2021-04-01	2021-06-30	90											280																	2021-04-09
2713	Migrated AAN: 2713	Abpmer	Abpmer	2021-01-01	2021-08-13	225	closed	NRW	[unspecified - NRW]	FALSE		2713_1	Impact Pile Driving	Other ([Unspecified - Migrated])	2021-01-01	2021-08-14	225		223	198																									2021-04-09		223	198
2459	Migrated AAN: 2459	The Highland Council	The Highland Council	2021-03-31	2021-06-29	90	closed	MD-LOT	[unspecified - MD-LOT]	FALSE		2459_1	Impact Pile Driving	Other ([Unspecified - Migrated])	2021-04-01	2021-06-30	90											280																	2021-04-08
2459	Migrated AAN: 2459	The Highland Council	The Highland Council	2021-03-31	2021-06-29	90	closed	MD-LOT	[unspecified - MD-LOT]	FALSE		2459_1	Impact Pile Driving	Other ([Unspecified - Migrated])	2021-04-01	2021-06-30	90											280																	2021-04-08
2459	Migrated AAN: 2459	The Highland Council	The Highland Council	2021-03-31	2021-06-29	90	closed	MD-LOT	[unspecified - MD-LOT]	FALSE		2459_1	Impact Pile Driving	Other ([Unspecified - Migrated])	2021-04-01	2021-06-30	90											280																	2021-04-08
2459	Migrated AAN: 2459	The Highland Council	The Highland Council	2021-03-31	2021-06-29	90	closed	MD-LOT	[unspecified - MD-LOT]	FALSE		2459_1	Impact Pile Driving	Other ([Unspecified - Migrated])	2021-04-01	2021-06-30	90											280																	2021-04-08
2713	Migrated AAN: 2713	Abpmer	Abpmer	2021-01-01	2021-08-13	225	closed	NRW	[unspecified - NRW]	FALSE		2713_1	Impact Pile Driving	Other ([Unspecified - Migrated])	2021-01-01	2021-08-14	225		223	198																									2021-04-08		223	198
2459	Migrated AAN: 2459	The Highland Council	The Highland Council	2021-03-31	2021-06-29	90	closed	MD-LOT	[unspecified - MD-LOT]	FALSE		2459_1	Impact Pile Driving	Other ([Unspecified - Migrated])	2021-04-01	2021-06-30	90											280																	2021-04-07
2459	Migrated AAN: 2459	The Highland Council	The Highland Council	2021-03-31	2021-06-29	90	closed	MD-LOT	[unspecified - MD-LOT]	FALSE		2459_1	Impact Pile Driving	Other ([Unspecified - Migrated])	2021-04-01	2021-06-30	90											280																	2021-04-07
2459	Migrated AAN: 2459	The Highland Council	The Highland Council	2021-03-31	2021-06-29	90	closed	MD-LOT	[unspecified - MD-LOT]	FALSE		2459_1	Impact Pile Driving	Other ([Unspecified - Migrated])	2021-04-01	2021-06-30	90											280																	2021-04-07
2459	Migrated AAN: 2459	The Highland Council	The Highland Council	2021-03-31	2021-06-29	90	closed	MD-LOT	[unspecified - MD-LOT]	FALSE		2459_1	Impact Pile Driving	Other ([Unspecified - Migrated])	2021-04-01	2021-06-30	90											280																	2021-04-07
2713	Migrated AAN: 2713	Abpmer	Abpmer	2021-01-01	2021-08-13	225	closed	NRW	[unspecified - NRW]	FALSE		2713_1	Impact Pile Driving	Other ([Unspecified - Migrated])	2021-01-01	2021-08-14	225		223	198																									2021-04-07		223	198
2459	Migrated AAN: 2459	The Highland Council	The Highland Council	2021-03-31	2021-06-29	90	closed	MD-LOT	[unspecified - MD-LOT]	FALSE		2459_1	Impact Pile Driving	Other ([Unspecified - Migrated])	2021-04-01	2021-06-30	90											280																	2021-04-06
2459	Migrated AAN: 2459	The Highland Council	The Highland Council	2021-03-31	2021-06-29	90	closed	MD-LOT	[unspecified - MD-LOT]	FALSE		2459_1	Impact Pile Driving	Other ([Unspecified - Migrated])	2021-04-01	2021-06-30	90											280																	2021-04-06
2459	Migrated AAN: 2459	The Highland Council	The Highland Council	2021-03-31	2021-06-29	90	closed	MD-LOT	[unspecified - MD-LOT]	FALSE		2459_1	Impact Pile Driving	Other ([Unspecified - Migrated])	2021-04-01	2021-06-30	90											280																	2021-04-06
2459	Migrated AAN: 2459	The Highland Council	The Highland Council	2021-03-31	2021-06-29	90	closed	MD-LOT	[unspecified - MD-LOT]	FALSE		2459_1	Impact Pile Driving	Other ([Unspecified - Migrated])	2021-04-01	2021-06-30	90											280																	2021-04-06
2713	Migrated AAN: 2713	Abpmer	Abpmer	2021-01-01	2021-08-13	225	closed	NRW	[unspecified - NRW]	FALSE		2713_1	Impact Pile Driving	Other ([Unspecified - Migrated])	2021-01-01	2021-08-14	225		223	198																									2021-04-06		223	198
2459	Migrated AAN: 2459	The Highland Council	The Highland Council	2021-03-31	2021-06-29	90	closed	MD-LOT	[unspecified - MD-LOT]	FALSE		2459_1	Impact Pile Driving	Other ([Unspecified - Migrated])	2021-04-01	2021-06-30	90											280																	2021-04-05
2459	Migrated AAN: 2459	The Highland Council	The Highland Council	2021-03-31	2021-06-29	90	closed	MD-LOT	[unspecified - MD-LOT]	FALSE		2459_1	Impact Pile Driving	Other ([Unspecified - Migrated])	2021-04-01	2021-06-30	90											280																	2021-04-05
2459	Migrated AAN: 2459	The Highland Council	The Highland Council	2021-03-31	2021-06-29	90	closed	MD-LOT	[unspecified - MD-LOT]	FALSE		2459_1	Impact Pile Driving	Other ([Unspecified - Migrated])	2021-04-01	2021-06-30	90											280																	2021-04-05
2459	Migrated AAN: 2459	The Highland Council	The Highland Council	2021-03-31	2021-06-29	90	closed	MD-LOT	[unspecified - MD-LOT]	FALSE		2459_1	Impact Pile Driving	Other ([Unspecified - Migrated])	2021-04-01	2021-06-30	90											280																	2021-04-05
2713	Migrated AAN: 2713	Abpmer	Abpmer	2021-01-01	2021-08-13	225	closed	NRW	[unspecified - NRW]	FALSE		2713_1	Impact Pile Driving	Other ([Unspecified - Migrated])	2021-01-01	2021-08-14	225		223	198																									2021-04-05		223	198
2459	Migrated AAN: 2459	The Highland Council	The Highland Council	2021-03-31	2021-06-29	90	closed	MD-LOT	[unspecified - MD-LOT]	FALSE		2459_1	Impact Pile Driving	Other ([Unspecified - Migrated])	2021-04-01	2021-06-30	90											280																	2021-04-04
2459	Migrated AAN: 2459	The Highland Council	The Highland Council	2021-03-31	2021-06-29	90	closed	MD-LOT	[unspecified - MD-LOT]	FALSE		2459_1	Impact Pile Driving	Other ([Unspecified - Migrated])	2021-04-01	2021-06-30	90											280																	2021-04-04
2459	Migrated AAN: 2459	The Highland Council	The Highland Council	2021-03-31	2021-06-29	90	closed	MD-LOT	[unspecified - MD-LOT]	FALSE		2459_1	Impact Pile Driving	Other ([Unspecified - Migrated])	2021-04-01	2021-06-30	90											280																	2021-04-04
2459	Migrated AAN: 2459	The Highland Council	The Highland Council	2021-03-31	2021-06-29	90	closed	MD-LOT	[unspecified - MD-LOT]	FALSE		2459_1	Impact Pile Driving	Other ([Unspecified - Migrated])	2021-04-01	2021-06-30	90											280																	2021-04-04
2459	Migrated AAN: 2459	The Highland Council	The Highland Council	2021-03-31	2021-06-29	90	closed	MD-LOT	[unspecified - MD-LOT]	FALSE		2459_1	Impact Pile Driving	Other ([Unspecified - Migrated])	2021-04-01	2021-06-30	90											280																	2021-04-03
2459	Migrated AAN: 2459	The Highland Council	The Highland Council	2021-03-31	2021-06-29	90	closed	MD-LOT	[unspecified - MD-LOT]	FALSE		2459_1	Impact Pile Driving	Other ([Unspecified - Migrated])	2021-04-01	2021-06-30	90											280																	2021-04-03
2459	Migrated AAN: 2459	The Highland Council	The Highland Council	2021-03-31	2021-06-29	90	closed	MD-LOT	[unspecified - MD-LOT]	FALSE		2459_1	Impact Pile Driving	Other ([Unspecified - Migrated])	2021-04-01	2021-06-30	90											280																	2021-04-03
2459	Migrated AAN: 2459	The Highland Council	The Highland Council	2021-03-31	2021-06-29	90	closed	MD-LOT	[unspecified - MD-LOT]	FALSE		2459_1	Impact Pile Driving	Other ([Unspecified - Migrated])	2021-04-01	2021-06-30	90											280																	2021-04-03
2713	Migrated AAN: 2713	Abpmer	Abpmer	2021-01-01	2021-08-13	225	closed	NRW	[unspecified - NRW]	FALSE		2713_1	Impact Pile Driving	Other ([Unspecified - Migrated])	2021-01-01	2021-08-14	225		223	198																									2021-04-03		223	198
2459	Migrated AAN: 2459	The Highland Council	The Highland Council	2021-03-31	2021-06-29	90	closed	MD-LOT	[unspecified - MD-LOT]	FALSE		2459_1	Impact Pile Driving	Other ([Unspecified - Migrated])	2021-04-01	2021-06-30	90											280																	2021-04-02
2459	Migrated AAN: 2459	The Highland Council	The Highland Council	2021-03-31	2021-06-29	90	closed	MD-LOT	[unspecified - MD-LOT]	FALSE		2459_1	Impact Pile Driving	Other ([Unspecified - Migrated])	2021-04-01	2021-06-30	90											280																	2021-04-02
2459	Migrated AAN: 2459	The Highland Council	The Highland Council	2021-03-31	2021-06-29	90	closed	MD-LOT	[unspecified - MD-LOT]	FALSE		2459_1	Impact Pile Driving	Other ([Unspecified - Migrated])	2021-04-01	2021-06-30	90											280																	2021-04-02
2459	Migrated AAN: 2459	The Highland Council	The Highland Council	2021-03-31	2021-06-29	90	closed	MD-LOT	[unspecified - MD-LOT]	FALSE		2459_1	Impact Pile Driving	Other ([Unspecified - Migrated])	2021-04-01	2021-06-30	90											280																	2021-04-02
2713	Migrated AAN: 2713	Abpmer	Abpmer	2021-01-01	2021-08-13	225	closed	NRW	[unspecified - NRW]	FALSE		2713_1	Impact Pile Driving	Other ([Unspecified - Migrated])	2021-01-01	2021-08-14	225		223	198																									2021-04-02		223	198
2344	Migrated AAN: 2344	Hornsea Offshore Wind Farm Two (Orsted)	Hornsea Offshore Wind Farm Two (Orsted)	2021-01-01	2021-12-31	137	closed	MMO	[unspecified - MMO]	FALSE	The monopile foundation installation works are part of the construction of the Hornsea Project Two Offshore Wind Farm, consented under the awarded Development Consent Order and deemed Marine Licences. The works will take place between October 2020 and approximately December 2021. This proposed activity form covers the anticipated works in 2021. A separate form was submitted for 2020 (Activity Num…	2344_1	Impact Pile Driving	Mono	2021-01-01	2021-12-31	137		232	216								4000																	2021-04-01		232	216
2459	Migrated AAN: 2459	The Highland Council	The Highland Council	2021-03-31	2021-06-29	90	closed	MD-LOT	[unspecified - MD-LOT]	FALSE		2459_1	Impact Pile Driving	Other ([Unspecified - Migrated])	2021-04-01	2021-06-30	90											280																	2021-04-01
2459	Migrated AAN: 2459	The Highland Council	The Highland Council	2021-03-31	2021-06-29	90	closed	MD-LOT	[unspecified - MD-LOT]	FALSE		2459_1	Impact Pile Driving	Other ([Unspecified - Migrated])	2021-04-01	2021-06-30	90											280																	2021-04-01
2459	Migrated AAN: 2459	The Highland Council	The Highland Council	2021-03-31	2021-06-29	90	closed	MD-LOT	[unspecified - MD-LOT]	FALSE		2459_1	Impact Pile Driving	Other ([Unspecified - Migrated])	2021-04-01	2021-06-30	90											280																	2021-04-01
2459	Migrated AAN: 2459	The Highland Council	The Highland Council	2021-03-31	2021-06-29	90	closed	MD-LOT	[unspecified - MD-LOT]	FALSE		2459_1	Impact Pile Driving	Other ([Unspecified - Migrated])	2021-04-01	2021-06-30	90											280																	2021-04-01
2713	Migrated AAN: 2713	Abpmer	Abpmer	2021-01-01	2021-08-13	225	closed	NRW	[unspecified - NRW]	FALSE		2713_1	Impact Pile Driving	Other ([Unspecified - Migrated])	2021-01-01	2021-08-14	225		223	198																									2021-04-01		223	198
2344	Migrated AAN: 2344	Hornsea Offshore Wind Farm Two (Orsted)	Hornsea Offshore Wind Farm Two (Orsted)	2021-01-01	2021-12-31	137	closed	MMO	[unspecified - MMO]	FALSE	The monopile foundation installation works are part of the construction of the Hornsea Project Two Offshore Wind Farm, consented under the awarded Development Consent Order and deemed Marine Licences. The works will take place between October 2020 and approximately December 2021. This proposed activity form covers the anticipated works in 2021. A separate form was submitted for 2020 (Activity Num…	2344_1	Impact Pile Driving	Mono	2021-01-01	2021-12-31	137		232	216								4000																	2021-03-31		232	216
2350	Migrated AAN: 2350	Graham	Graham	2021-01-01	2021-03-30	63	closed	MD-LOT	[unspecified - MD-LOT]	FALSE	Marine Licence Number: MS00008483	2350_1	Impact Pile Driving	Other ([Unspecified - Migrated])	2021-01-01	2021-03-31	63											280																	2021-03-31
2407	Migrated AAN: 2407	Premier Marinas	Premier Marinas	2021-01-01	2021-03-30	85	closed	MMO	MLA/2017/00259/2, L/2018/00100/3	FALSE	L/2018/00100/3 MLA/2017/00259/2 - the activity has been split across two proposed activity forms. This submission covers activity completed between 01-01-2021 and 31-03-2021. The previous activity is covered on activity form 2406	2407_1	Impact Pile Driving	Other ([Unspecified - Migrated])	2021-01-01	2021-03-31	85																												2021-03-31
2433	Migrated AAN: 2433	Rj Mcleod	Rj Mcleod	2021-02-01	2021-06-29	94	closed	MD-LOT	06907/19/0	FALSE	Marine Construction Licence No: 06907/19/0. Tarbert Ferry Terminal Upgrades Marine (Scotland) Act 2010, Part 4 Marine Licensing The Marine Works (Environmental Impact Assessment) (Scotland) Regulations 2017 (as amended). Impact piling values given as worst case.	2433_1	Impact Pile Driving	Other ([Unspecified - Migrated])	2021-02-01	2021-06-30	94		205	181								150																	2021-03-31		205	181
2455	Migrated AAN: 2455	The Clacton Pier Company Ltd	The Clacton Pier Company Ltd	2021-01-01	2021-11-13	60	closed	MMO	MLA/2020/00330	FALSE	MMO MLA/2020/00330	2455_1	Impact Pile Driving	Other ([Unspecified - Migrated])	2021-01-01	2021-11-13	60																												2021-03-31		88	88
2457	Migrated AAN: 2457	The Highland Council	The Highland Council	2021-01-01	2021-03-30	89	closed	MD-LOT	[unspecified - MD-LOT]	FALSE		2457_1	Impact Pile Driving	Other ([Unspecified - Migrated])	2021-01-01	2021-03-31	89											280																	2021-03-31
2457	Migrated AAN: 2457	The Highland Council	The Highland Council	2021-01-01	2021-03-30	89	closed	MD-LOT	[unspecified - MD-LOT]	FALSE		2457_1	Impact Pile Driving	Other ([Unspecified - Migrated])	2021-01-01	2021-03-31	89											280																	2021-03-31
2457	Migrated AAN: 2457	The Highland Council	The Highland Council	2021-01-01	2021-03-30	89	closed	MD-LOT	[unspecified - MD-LOT]	FALSE		2457_1	Impact Pile Driving	Other ([Unspecified - Migrated])	2021-01-01	2021-03-31	89											280																	2021-03-31
2457	Migrated AAN: 2457	The Highland Council	The Highland Council	2021-01-01	2021-03-30	89	closed	MD-LOT	[unspecified - MD-LOT]	FALSE		2457_1	Impact Pile Driving	Other ([Unspecified - Migrated])	2021-01-01	2021-03-31	89											280																	2021-03-31
2713	Migrated AAN: 2713	Abpmer	Abpmer	2021-01-01	2021-08-13	225	closed	NRW	[unspecified - NRW]	FALSE		2713_1	Impact Pile Driving	Other ([Unspecified - Migrated])	2021-01-01	2021-08-14	225		223	198																									2021-03-31		223	198
2344	Migrated AAN: 2344	Hornsea Offshore Wind Farm Two (Orsted)	Hornsea Offshore Wind Farm Two (Orsted)	2021-01-01	2021-12-31	137	closed	MMO	[unspecified - MMO]	FALSE	The monopile foundation installation works are part of the construction of the Hornsea Project Two Offshore Wind Farm, consented under the awarded Development Consent Order and deemed Marine Licences. The works will take place between October 2020 and approximately December 2021. This proposed activity form covers the anticipated works in 2021. A separate form was submitted for 2020 (Activity Num…	2344_1	Impact Pile Driving	Mono	2021-01-01	2021-12-31	137		232	216								4000																	2021-03-30		232	216
2407	Migrated AAN: 2407	Premier Marinas	Premier Marinas	2021-01-01	2021-03-30	85	closed	MMO	MLA/2017/00259/2, L/2018/00100/3	FALSE	L/2018/00100/3 MLA/2017/00259/2 - the activity has been split across two proposed activity forms. This submission covers activity completed between 01-01-2021 and 31-03-2021. The previous activity is covered on activity form 2406	2407_1	Impact Pile Driving	Other ([Unspecified - Migrated])	2021-01-01	2021-03-31	85																												2021-03-30
2407	Migrated AAN: 2407	Premier Marinas	Premier Marinas	2021-01-01	2021-03-30	85	closed	MMO	MLA/2017/00259/2, L/2018/00100/3	FALSE	L/2018/00100/3 MLA/2017/00259/2 - the activity has been split across two proposed activity forms. This submission covers activity completed between 01-01-2021 and 31-03-2021. The previous activity is covered on activity form 2406	2407_1	Impact Pile Driving	Other ([Unspecified - Migrated])	2021-01-01	2021-03-31	85																												2021-03-30
2433	Migrated AAN: 2433	Rj Mcleod	Rj Mcleod	2021-02-01	2021-06-29	94	closed	MD-LOT	06907/19/0	FALSE	Marine Construction Licence No: 06907/19/0. Tarbert Ferry Terminal Upgrades Marine (Scotland) Act 2010, Part 4 Marine Licensing The Marine Works (Environmental Impact Assessment) (Scotland) Regulations 2017 (as amended). Impact piling values given as worst case.	2433_1	Impact Pile Driving	Other ([Unspecified - Migrated])	2021-02-01	2021-06-30	94		205	181								150																	2021-03-30		205	181
2433	Migrated AAN: 2433	Rj Mcleod	Rj Mcleod	2021-02-01	2021-06-29	94	closed	MD-LOT	06907/19/0	FALSE	Marine Construction Licence No: 06907/19/0. Tarbert Ferry Terminal Upgrades Marine (Scotland) Act 2010, Part 4 Marine Licensing The Marine Works (Environmental Impact Assessment) (Scotland) Regulations 2017 (as amended). Impact piling values given as worst case.	2433_1	Impact Pile Driving	Other ([Unspecified - Migrated])	2021-02-01	2021-06-30	94		205	181								150																	2021-03-30		205	181
2457	Migrated AAN: 2457	The Highland Council	The Highland Council	2021-01-01	2021-03-30	89	closed	MD-LOT	[unspecified - MD-LOT]	FALSE		2457_1	Impact Pile Driving	Other ([Unspecified - Migrated])	2021-01-01	2021-03-31	89											280																	2021-03-30
2457	Migrated AAN: 2457	The Highland Council	The Highland Council	2021-01-01	2021-03-30	89	closed	MD-LOT	[unspecified - MD-LOT]	FALSE		2457_1	Impact Pile Driving	Other ([Unspecified - Migrated])	2021-01-01	2021-03-31	89											280																	2021-03-30
2457	Migrated AAN: 2457	The Highland Council	The Highland Council	2021-01-01	2021-03-30	89	closed	MD-LOT	[unspecified - MD-LOT]	FALSE		2457_1	Impact Pile Driving	Other ([Unspecified - Migrated])	2021-01-01	2021-03-31	89											280																	2021-03-30
2457	Migrated AAN: 2457	The Highland Council	The Highland Council	2021-01-01	2021-03-30	89	closed	MD-LOT	[unspecified - MD-LOT]	FALSE		2457_1	Impact Pile Driving	Other ([Unspecified - Migrated])	2021-01-01	2021-03-31	89											280																	2021-03-30
2713	Migrated AAN: 2713	Abpmer	Abpmer	2021-01-01	2021-08-13	225	closed	NRW	[unspecified - NRW]	FALSE		2713_1	Impact Pile Driving	Other ([Unspecified - Migrated])	2021-01-01	2021-08-14	225		223	198																									2021-03-30		223	198
2457	Migrated AAN: 2457	The Highland Council	The Highland Council	2021-01-01	2021-03-30	89	closed	MD-LOT	[unspecified - MD-LOT]	FALSE		2457_1	Impact Pile Driving	Other ([Unspecified - Migrated])	2021-01-01	2021-03-31	89											280																	2021-03-29
2457	Migrated AAN: 2457	The Highland Council	The Highland Council	2021-01-01	2021-03-30	89	closed	MD-LOT	[unspecified - MD-LOT]	FALSE		2457_1	Impact Pile Driving	Other ([Unspecified - Migrated])	2021-01-01	2021-03-31	89											280																	2021-03-29
2457	Migrated AAN: 2457	The Highland Council	The Highland Council	2021-01-01	2021-03-30	89	closed	MD-LOT	[unspecified - MD-LOT]	FALSE		2457_1	Impact Pile Driving	Other ([Unspecified - Migrated])	2021-01-01	2021-03-31	89											280																	2021-03-29
2457	Migrated AAN: 2457	The Highland Council	The Highland Council	2021-01-01	2021-03-30	89	closed	MD-LOT	[unspecified - MD-LOT]	FALSE		2457_1	Impact Pile Driving	Other ([Unspecified - Migrated])	2021-01-01	2021-03-31	89											280																	2021-03-29
2713	Migrated AAN: 2713	Abpmer	Abpmer	2021-01-01	2021-08-13	225	closed	NRW	[unspecified - NRW]	FALSE		2713_1	Impact Pile Driving	Other ([Unspecified - Migrated])	2021-01-01	2021-08-14	225		223	198																									2021-03-29		223	198
2457	Migrated AAN: 2457	The Highland Council	The Highland Council	2021-01-01	2021-03-30	89	closed	MD-LOT	[unspecified - MD-LOT]	FALSE		2457_1	Impact Pile Driving	Other ([Unspecified - Migrated])	2021-01-01	2021-03-31	89											280																	2021-03-28
2457	Migrated AAN: 2457	The Highland Council	The Highland Council	2021-01-01	2021-03-30	89	closed	MD-LOT	[unspecified - MD-LOT]	FALSE		2457_1	Impact Pile Driving	Other ([Unspecified - Migrated])	2021-01-01	2021-03-31	89											280																	2021-03-28
2457	Migrated AAN: 2457	The Highland Council	The Highland Council	2021-01-01	2021-03-30	89	closed	MD-LOT	[unspecified - MD-LOT]	FALSE		2457_1	Impact Pile Driving	Other ([Unspecified - Migrated])	2021-01-01	2021-03-31	89											280																	2021-03-28
2457	Migrated AAN: 2457	The Highland Council	The Highland Council	2021-01-01	2021-03-30	89	closed	MD-LOT	[unspecified - MD-LOT]	FALSE		2457_1	Impact Pile Driving	Other ([Unspecified - Migrated])	2021-01-01	2021-03-31	89											280																	2021-03-28
2433	Migrated AAN: 2433	Rj Mcleod	Rj Mcleod	2021-02-01	2021-06-29	94	closed	MD-LOT	06907/19/0	FALSE	Marine Construction Licence No: 06907/19/0. Tarbert Ferry Terminal Upgrades Marine (Scotland) Act 2010, Part 4 Marine Licensing The Marine Works (Environmental Impact Assessment) (Scotland) Regulations 2017 (as amended). Impact piling values given as worst case.	2433_1	Impact Pile Driving	Other ([Unspecified - Migrated])	2021-02-01	2021-06-30	94		205	181								150																	2021-03-27		205	181
2433	Migrated AAN: 2433	Rj Mcleod	Rj Mcleod	2021-02-01	2021-06-29	94	closed	MD-LOT	06907/19/0	FALSE	Marine Construction Licence No: 06907/19/0. Tarbert Ferry Terminal Upgrades Marine (Scotland) Act 2010, Part 4 Marine Licensing The Marine Works (Environmental Impact Assessment) (Scotland) Regulations 2017 (as amended). Impact piling values given as worst case.	2433_1	Impact Pile Driving	Other ([Unspecified - Migrated])	2021-02-01	2021-06-30	94		205	181								150																	2021-03-27		205	181
2433	Migrated AAN: 2433	Rj Mcleod	Rj Mcleod	2021-02-01	2021-06-29	94	closed	MD-LOT	06907/19/0	FALSE	Marine Construction Licence No: 06907/19/0. Tarbert Ferry Terminal Upgrades Marine (Scotland) Act 2010, Part 4 Marine Licensing The Marine Works (Environmental Impact Assessment) (Scotland) Regulations 2017 (as amended). Impact piling values given as worst case.	2433_1	Impact Pile Driving	Other ([Unspecified - Migrated])	2021-02-01	2021-06-30	94		205	181								150																	2021-03-27		205	181
2457	Migrated AAN: 2457	The Highland Council	The Highland Council	2021-01-01	2021-03-30	89	closed	MD-LOT	[unspecified - MD-LOT]	FALSE		2457_1	Impact Pile Driving	Other ([Unspecified - Migrated])	2021-01-01	2021-03-31	89											280																	2021-03-27
2457	Migrated AAN: 2457	The Highland Council	The Highland Council	2021-01-01	2021-03-30	89	closed	MD-LOT	[unspecified - MD-LOT]	FALSE		2457_1	Impact Pile Driving	Other ([Unspecified - Migrated])	2021-01-01	2021-03-31	89											280																	2021-03-27
2457	Migrated AAN: 2457	The Highland Council	The Highland Council	2021-01-01	2021-03-30	89	closed	MD-LOT	[unspecified - MD-LOT]	FALSE		2457_1	Impact Pile Driving	Other ([Unspecified - Migrated])	2021-01-01	2021-03-31	89											280																	2021-03-27
2457	Migrated AAN: 2457	The Highland Council	The Highland Council	2021-01-01	2021-03-30	89	closed	MD-LOT	[unspecified - MD-LOT]	FALSE		2457_1	Impact Pile Driving	Other ([Unspecified - Migrated])	2021-01-01	2021-03-31	89											280																	2021-03-27
2713	Migrated AAN: 2713	Abpmer	Abpmer	2021-01-01	2021-08-13	225	closed	NRW	[unspecified - NRW]	FALSE		2713_1	Impact Pile Driving	Other ([Unspecified - Migrated])	2021-01-01	2021-08-14	225		223	198																									2021-03-27		223	198
2457	Migrated AAN: 2457	The Highland Council	The Highland Council	2021-01-01	2021-03-30	89	closed	MD-LOT	[unspecified - MD-LOT]	FALSE		2457_1	Impact Pile Driving	Other ([Unspecified - Migrated])	2021-01-01	2021-03-31	89											280																	2021-03-26
2457	Migrated AAN: 2457	The Highland Council	The Highland Council	2021-01-01	2021-03-30	89	closed	MD-LOT	[unspecified - MD-LOT]	FALSE		2457_1	Impact Pile Driving	Other ([Unspecified - Migrated])	2021-01-01	2021-03-31	89											280																	2021-03-26
2457	Migrated AAN: 2457	The Highland Council	The Highland Council	2021-01-01	2021-03-30	89	closed	MD-LOT	[unspecified - MD-LOT]	FALSE		2457_1	Impact Pile Driving	Other ([Unspecified - Migrated])	2021-01-01	2021-03-31	89											280																	2021-03-26
2457	Migrated AAN: 2457	The Highland Council	The Highland Council	2021-01-01	2021-03-30	89	closed	MD-LOT	[unspecified - MD-LOT]	FALSE		2457_1	Impact Pile Driving	Other ([Unspecified - Migrated])	2021-01-01	2021-03-31	89											280																	2021-03-26
2713	Migrated AAN: 2713	Abpmer	Abpmer	2021-01-01	2021-08-13	225	closed	NRW	[unspecified - NRW]	FALSE		2713_1	Impact Pile Driving	Other ([Unspecified - Migrated])	2021-01-01	2021-08-14	225		223	198																									2021-03-26		223	198
2407	Migrated AAN: 2407	Premier Marinas	Premier Marinas	2021-01-01	2021-03-30	85	closed	MMO	MLA/2017/00259/2, L/2018/00100/3	FALSE	L/2018/00100/3 MLA/2017/00259/2 - the activity has been split across two proposed activity forms. This submission covers activity completed between 01-01-2021 and 31-03-2021. The previous activity is covered on activity form 2406	2407_1	Impact Pile Driving	Other ([Unspecified - Migrated])	2021-01-01	2021-03-31	85																												2021-03-25
2457	Migrated AAN: 2457	The Highland Council	The Highland Council	2021-01-01	2021-03-30	89	closed	MD-LOT	[unspecified - MD-LOT]	FALSE		2457_1	Impact Pile Driving	Other ([Unspecified - Migrated])	2021-01-01	2021-03-31	89											280																	2021-03-25
2457	Migrated AAN: 2457	The Highland Council	The Highland Council	2021-01-01	2021-03-30	89	closed	MD-LOT	[unspecified - MD-LOT]	FALSE		2457_1	Impact Pile Driving	Other ([Unspecified - Migrated])	2021-01-01	2021-03-31	89											280																	2021-03-25
2457	Migrated AAN: 2457	The Highland Council	The Highland Council	2021-01-01	2021-03-30	89	closed	MD-LOT	[unspecified - MD-LOT]	FALSE		2457_1	Impact Pile Driving	Other ([Unspecified - Migrated])	2021-01-01	2021-03-31	89											280																	2021-03-25
2457	Migrated AAN: 2457	The Highland Council	The Highland Council	2021-01-01	2021-03-30	89	closed	MD-LOT	[unspecified - MD-LOT]	FALSE		2457_1	Impact Pile Driving	Other ([Unspecified - Migrated])	2021-01-01	2021-03-31	89											280																	2021-03-25
2713	Migrated AAN: 2713	Abpmer	Abpmer	2021-01-01	2021-08-13	225	closed	NRW	[unspecified - NRW]	FALSE		2713_1	Impact Pile Driving	Other ([Unspecified - Migrated])	2021-01-01	2021-08-14	225		223	198																									2021-03-25		223	198
2344	Migrated AAN: 2344	Hornsea Offshore Wind Farm Two (Orsted)	Hornsea Offshore Wind Farm Two (Orsted)	2021-01-01	2021-12-31	137	closed	MMO	[unspecified - MMO]	FALSE	The monopile foundation installation works are part of the construction of the Hornsea Project Two Offshore Wind Farm, consented under the awarded Development Consent Order and deemed Marine Licences. The works will take place between October 2020 and approximately December 2021. This proposed activity form covers the anticipated works in 2021. A separate form was submitted for 2020 (Activity Num…	2344_1	Impact Pile Driving	Mono	2021-01-01	2021-12-31	137		232	216								4000																	2021-03-24		232	216
2457	Migrated AAN: 2457	The Highland Council	The Highland Council	2021-01-01	2021-03-30	89	closed	MD-LOT	[unspecified - MD-LOT]	FALSE		2457_1	Impact Pile Driving	Other ([Unspecified - Migrated])	2021-01-01	2021-03-31	89											280																	2021-03-24
2457	Migrated AAN: 2457	The Highland Council	The Highland Council	2021-01-01	2021-03-30	89	closed	MD-LOT	[unspecified - MD-LOT]	FALSE		2457_1	Impact Pile Driving	Other ([Unspecified - Migrated])	2021-01-01	2021-03-31	89											280																	2021-03-24
2457	Migrated AAN: 2457	The Highland Council	The Highland Council	2021-01-01	2021-03-30	89	closed	MD-LOT	[unspecified - MD-LOT]	FALSE		2457_1	Impact Pile Driving	Other ([Unspecified - Migrated])	2021-01-01	2021-03-31	89											280																	2021-03-24
2457	Migrated AAN: 2457	The Highland Council	The Highland Council	2021-01-01	2021-03-30	89	closed	MD-LOT	[unspecified - MD-LOT]	FALSE		2457_1	Impact Pile Driving	Other ([Unspecified - Migrated])	2021-01-01	2021-03-31	89											280																	2021-03-24
2713	Migrated AAN: 2713	Abpmer	Abpmer	2021-01-01	2021-08-13	225	closed	NRW	[unspecified - NRW]	FALSE		2713_1	Impact Pile Driving	Other ([Unspecified - Migrated])	2021-01-01	2021-08-14	225		223	198																									2021-03-24		223	198
2457	Migrated AAN: 2457	The Highland Council	The Highland Council	2021-01-01	2021-03-30	89	closed	MD-LOT	[unspecified - MD-LOT]	FALSE		2457_1	Impact Pile Driving	Other ([Unspecified - Migrated])	2021-01-01	2021-03-31	89											280																	2021-03-23
2457	Migrated AAN: 2457	The Highland Council	The Highland Council	2021-01-01	2021-03-30	89	closed	MD-LOT	[unspecified - MD-LOT]	FALSE		2457_1	Impact Pile Driving	Other ([Unspecified - Migrated])	2021-01-01	2021-03-31	89											280																	2021-03-23
2457	Migrated AAN: 2457	The Highland Council	The Highland Council	2021-01-01	2021-03-30	89	closed	MD-LOT	[unspecified - MD-LOT]	FALSE		2457_1	Impact Pile Driving	Other ([Unspecified - Migrated])	2021-01-01	2021-03-31	89											280																	2021-03-23
2457	Migrated AAN: 2457	The Highland Council	The Highland Council	2021-01-01	2021-03-30	89	closed	MD-LOT	[unspecified - MD-LOT]	FALSE		2457_1	Impact Pile Driving	Other ([Unspecified - Migrated])	2021-01-01	2021-03-31	89											280																	2021-03-23
2713	Migrated AAN: 2713	Abpmer	Abpmer	2021-01-01	2021-08-13	225	closed	NRW	[unspecified - NRW]	FALSE		2713_1	Impact Pile Driving	Other ([Unspecified - Migrated])	2021-01-01	2021-08-14	225		223	198																									2021-03-23		223	198
2344	Migrated AAN: 2344	Hornsea Offshore Wind Farm Two (Orsted)	Hornsea Offshore Wind Farm Two (Orsted)	2021-01-01	2021-12-31	137	closed	MMO	[unspecified - MMO]	FALSE	The monopile foundation installation works are part of the construction of the Hornsea Project Two Offshore Wind Farm, consented under the awarded Development Consent Order and deemed Marine Licences. The works will take place between October 2020 and approximately December 2021. This proposed activity form covers the anticipated works in 2021. A separate form was submitted for 2020 (Activity Num…	2344_1	Impact Pile Driving	Mono	2021-01-01	2021-12-31	137		232	216								4000																	2021-03-22		232	216
2457	Migrated AAN: 2457	The Highland Council	The Highland Council	2021-01-01	2021-03-30	89	closed	MD-LOT	[unspecified - MD-LOT]	FALSE		2457_1	Impact Pile Driving	Other ([Unspecified - Migrated])	2021-01-01	2021-03-31	89											280																	2021-03-22
2457	Migrated AAN: 2457	The Highland Council	The Highland Council	2021-01-01	2021-03-30	89	closed	MD-LOT	[unspecified - MD-LOT]	FALSE		2457_1	Impact Pile Driving	Other ([Unspecified - Migrated])	2021-01-01	2021-03-31	89											280																	2021-03-22
2457	Migrated AAN: 2457	The Highland Council	The Highland Council	2021-01-01	2021-03-30	89	closed	MD-LOT	[unspecified - MD-LOT]	FALSE		2457_1	Impact Pile Driving	Other ([Unspecified - Migrated])	2021-01-01	2021-03-31	89											280																	2021-03-22
2457	Migrated AAN: 2457	The Highland Council	The Highland Council	2021-01-01	2021-03-30	89	closed	MD-LOT	[unspecified - MD-LOT]	FALSE		2457_1	Impact Pile Driving	Other ([Unspecified - Migrated])	2021-01-01	2021-03-31	89											280																	2021-03-22
2713	Migrated AAN: 2713	Abpmer	Abpmer	2021-01-01	2021-08-13	225	closed	NRW	[unspecified - NRW]	FALSE		2713_1	Impact Pile Driving	Other ([Unspecified - Migrated])	2021-01-01	2021-08-14	225		223	198																									2021-03-22		223	198
2344	Migrated AAN: 2344	Hornsea Offshore Wind Farm Two (Orsted)	Hornsea Offshore Wind Farm Two (Orsted)	2021-01-01	2021-12-31	137	closed	MMO	[unspecified - MMO]	FALSE	The monopile foundation installation works are part of the construction of the Hornsea Project Two Offshore Wind Farm, consented under the awarded Development Consent Order and deemed Marine Licences. The works will take place between October 2020 and approximately December 2021. This proposed activity form covers the anticipated works in 2021. A separate form was submitted for 2020 (Activity Num…	2344_1	Impact Pile Driving	Mono	2021-01-01	2021-12-31	137		232	216								4000																	2021-03-21		232	216
2457	Migrated AAN: 2457	The Highland Council	The Highland Council	2021-01-01	2021-03-30	89	closed	MD-LOT	[unspecified - MD-LOT]	FALSE		2457_1	Impact Pile Driving	Other ([Unspecified - Migrated])	2021-01-01	2021-03-31	89											280																	2021-03-21
2457	Migrated AAN: 2457	The Highland Council	The Highland Council	2021-01-01	2021-03-30	89	closed	MD-LOT	[unspecified - MD-LOT]	FALSE		2457_1	Impact Pile Driving	Other ([Unspecified - Migrated])	2021-01-01	2021-03-31	89											280																	2021-03-21
2457	Migrated AAN: 2457	The Highland Council	The Highland Council	2021-01-01	2021-03-30	89	closed	MD-LOT	[unspecified - MD-LOT]	FALSE		2457_1	Impact Pile Driving	Other ([Unspecified - Migrated])	2021-01-01	2021-03-31	89											280																	2021-03-21
2457	Migrated AAN: 2457	The Highland Council	The Highland Council	2021-01-01	2021-03-30	89	closed	MD-LOT	[unspecified - MD-LOT]	FALSE		2457_1	Impact Pile Driving	Other ([Unspecified - Migrated])	2021-01-01	2021-03-31	89											280																	2021-03-21
2457	Migrated AAN: 2457	The Highland Council	The Highland Council	2021-01-01	2021-03-30	89	closed	MD-LOT	[unspecified - MD-LOT]	FALSE		2457_1	Impact Pile Driving	Other ([Unspecified - Migrated])	2021-01-01	2021-03-31	89											280																	2021-03-20
2457	Migrated AAN: 2457	The Highland Council	The Highland Council	2021-01-01	2021-03-30	89	closed	MD-LOT	[unspecified - MD-LOT]	FALSE		2457_1	Impact Pile Driving	Other ([Unspecified - Migrated])	2021-01-01	2021-03-31	89											280																	2021-03-20
2457	Migrated AAN: 2457	The Highland Council	The Highland Council	2021-01-01	2021-03-30	89	closed	MD-LOT	[unspecified - MD-LOT]	FALSE		2457_1	Impact Pile Driving	Other ([Unspecified - Migrated])	2021-01-01	2021-03-31	89											280																	2021-03-20
2457	Migrated AAN: 2457	The Highland Council	The Highland Council	2021-01-01	2021-03-30	89	closed	MD-LOT	[unspecified - MD-LOT]	FALSE		2457_1	Impact Pile Driving	Other ([Unspecified - Migrated])	2021-01-01	2021-03-31	89											280																	2021-03-20
2713	Migrated AAN: 2713	Abpmer	Abpmer	2021-01-01	2021-08-13	225	closed	NRW	[unspecified - NRW]	FALSE		2713_1	Impact Pile Driving	Other ([Unspecified - Migrated])	2021-01-01	2021-08-14	225		223	198																									2021-03-20		223	198
2433	Migrated AAN: 2433	Rj Mcleod	Rj Mcleod	2021-02-01	2021-06-29	94	closed	MD-LOT	06907/19/0	FALSE	Marine Construction Licence No: 06907/19/0. Tarbert Ferry Terminal Upgrades Marine (Scotland) Act 2010, Part 4 Marine Licensing The Marine Works (Environmental Impact Assessment) (Scotland) Regulations 2017 (as amended). Impact piling values given as worst case.	2433_1	Impact Pile Driving	Other ([Unspecified - Migrated])	2021-02-01	2021-06-30	94		205	181								150																	2021-03-19		205	181
2433	Migrated AAN: 2433	Rj Mcleod	Rj Mcleod	2021-02-01	2021-06-29	94	closed	MD-LOT	06907/19/0	FALSE	Marine Construction Licence No: 06907/19/0. Tarbert Ferry Terminal Upgrades Marine (Scotland) Act 2010, Part 4 Marine Licensing The Marine Works (Environmental Impact Assessment) (Scotland) Regulations 2017 (as amended). Impact piling values given as worst case.	2433_1	Impact Pile Driving	Other ([Unspecified - Migrated])	2021-02-01	2021-06-30	94		205	181								150																	2021-03-19		205	181
2457	Migrated AAN: 2457	The Highland Council	The Highland Council	2021-01-01	2021-03-30	89	closed	MD-LOT	[unspecified - MD-LOT]	FALSE		2457_1	Impact Pile Driving	Other ([Unspecified - Migrated])	2021-01-01	2021-03-31	89											280																	2021-03-19
2457	Migrated AAN: 2457	The Highland Council	The Highland Council	2021-01-01	2021-03-30	89	closed	MD-LOT	[unspecified - MD-LOT]	FALSE		2457_1	Impact Pile Driving	Other ([Unspecified - Migrated])	2021-01-01	2021-03-31	89											280																	2021-03-19
2457	Migrated AAN: 2457	The Highland Council	The Highland Council	2021-01-01	2021-03-30	89	closed	MD-LOT	[unspecified - MD-LOT]	FALSE		2457_1	Impact Pile Driving	Other ([Unspecified - Migrated])	2021-01-01	2021-03-31	89											280																	2021-03-19
2457	Migrated AAN: 2457	The Highland Council	The Highland Council	2021-01-01	2021-03-30	89	closed	MD-LOT	[unspecified - MD-LOT]	FALSE		2457_1	Impact Pile Driving	Other ([Unspecified - Migrated])	2021-01-01	2021-03-31	89											280																	2021-03-19
2713	Migrated AAN: 2713	Abpmer	Abpmer	2021-01-01	2021-08-13	225	closed	NRW	[unspecified - NRW]	FALSE		2713_1	Impact Pile Driving	Other ([Unspecified - Migrated])	2021-01-01	2021-08-14	225		223	198																									2021-03-19		223	198
2407	Migrated AAN: 2407	Premier Marinas	Premier Marinas	2021-01-01	2021-03-30	85	closed	MMO	MLA/2017/00259/2, L/2018/00100/3	FALSE	L/2018/00100/3 MLA/2017/00259/2 - the activity has been split across two proposed activity forms. This submission covers activity completed between 01-01-2021 and 31-03-2021. The previous activity is covered on activity form 2406	2407_1	Impact Pile Driving	Other ([Unspecified - Migrated])	2021-01-01	2021-03-31	85																												2021-03-18
2407	Migrated AAN: 2407	Premier Marinas	Premier Marinas	2021-01-01	2021-03-30	85	closed	MMO	MLA/2017/00259/2, L/2018/00100/3	FALSE	L/2018/00100/3 MLA/2017/00259/2 - the activity has been split across two proposed activity forms. This submission covers activity completed between 01-01-2021 and 31-03-2021. The previous activity is covered on activity form 2406	2407_1	Impact Pile Driving	Other ([Unspecified - Migrated])	2021-01-01	2021-03-31	85																												2021-03-18
2433	Migrated AAN: 2433	Rj Mcleod	Rj Mcleod	2021-02-01	2021-06-29	94	closed	MD-LOT	06907/19/0	FALSE	Marine Construction Licence No: 06907/19/0. Tarbert Ferry Terminal Upgrades Marine (Scotland) Act 2010, Part 4 Marine Licensing The Marine Works (Environmental Impact Assessment) (Scotland) Regulations 2017 (as amended). Impact piling values given as worst case.	2433_1	Impact Pile Driving	Other ([Unspecified - Migrated])	2021-02-01	2021-06-30	94		205	181								150																	2021-03-18		205	181
2433	Migrated AAN: 2433	Rj Mcleod	Rj Mcleod	2021-02-01	2021-06-29	94	closed	MD-LOT	06907/19/0	FALSE	Marine Construction Licence No: 06907/19/0. Tarbert Ferry Terminal Upgrades Marine (Scotland) Act 2010, Part 4 Marine Licensing The Marine Works (Environmental Impact Assessment) (Scotland) Regulations 2017 (as amended). Impact piling values given as worst case.	2433_1	Impact Pile Driving	Other ([Unspecified - Migrated])	2021-02-01	2021-06-30	94		205	181								150																	2021-03-18		205	181
2457	Migrated AAN: 2457	The Highland Council	The Highland Council	2021-01-01	2021-03-30	89	closed	MD-LOT	[unspecified - MD-LOT]	FALSE		2457_1	Impact Pile Driving	Other ([Unspecified - Migrated])	2021-01-01	2021-03-31	89											280																	2021-03-18
2457	Migrated AAN: 2457	The Highland Council	The Highland Council	2021-01-01	2021-03-30	89	closed	MD-LOT	[unspecified - MD-LOT]	FALSE		2457_1	Impact Pile Driving	Other ([Unspecified - Migrated])	2021-01-01	2021-03-31	89											280																	2021-03-18
2457	Migrated AAN: 2457	The Highland Council	The Highland Council	2021-01-01	2021-03-30	89	closed	MD-LOT	[unspecified - MD-LOT]	FALSE		2457_1	Impact Pile Driving	Other ([Unspecified - Migrated])	2021-01-01	2021-03-31	89											280																	2021-03-18
2457	Migrated AAN: 2457	The Highland Council	The Highland Council	2021-01-01	2021-03-30	89	closed	MD-LOT	[unspecified - MD-LOT]	FALSE		2457_1	Impact Pile Driving	Other ([Unspecified - Migrated])	2021-01-01	2021-03-31	89											280																	2021-03-18
2713	Migrated AAN: 2713	Abpmer	Abpmer	2021-01-01	2021-08-13	225	closed	NRW	[unspecified - NRW]	FALSE		2713_1	Impact Pile Driving	Other ([Unspecified - Migrated])	2021-01-01	2021-08-14	225		223	198																									2021-03-18		223	198
2433	Migrated AAN: 2433	Rj Mcleod	Rj Mcleod	2021-02-01	2021-06-29	94	closed	MD-LOT	06907/19/0	FALSE	Marine Construction Licence No: 06907/19/0. Tarbert Ferry Terminal Upgrades Marine (Scotland) Act 2010, Part 4 Marine Licensing The Marine Works (Environmental Impact Assessment) (Scotland) Regulations 2017 (as amended). Impact piling values given as worst case.	2433_1	Impact Pile Driving	Other ([Unspecified - Migrated])	2021-02-01	2021-06-30	94		205	181								150																	2021-03-17		205	181
2457	Migrated AAN: 2457	The Highland Council	The Highland Council	2021-01-01	2021-03-30	89	closed	MD-LOT	[unspecified - MD-LOT]	FALSE		2457_1	Impact Pile Driving	Other ([Unspecified - Migrated])	2021-01-01	2021-03-31	89											280																	2021-03-17
2457	Migrated AAN: 2457	The Highland Council	The Highland Council	2021-01-01	2021-03-30	89	closed	MD-LOT	[unspecified - MD-LOT]	FALSE		2457_1	Impact Pile Driving	Other ([Unspecified - Migrated])	2021-01-01	2021-03-31	89											280																	2021-03-17
2457	Migrated AAN: 2457	The Highland Council	The Highland Council	2021-01-01	2021-03-30	89	closed	MD-LOT	[unspecified - MD-LOT]	FALSE		2457_1	Impact Pile Driving	Other ([Unspecified - Migrated])	2021-01-01	2021-03-31	89											280																	2021-03-17
2457	Migrated AAN: 2457	The Highland Council	The Highland Council	2021-01-01	2021-03-30	89	closed	MD-LOT	[unspecified - MD-LOT]	FALSE		2457_1	Impact Pile Driving	Other ([Unspecified - Migrated])	2021-01-01	2021-03-31	89											280																	2021-03-17
2713	Migrated AAN: 2713	Abpmer	Abpmer	2021-01-01	2021-08-13	225	closed	NRW	[unspecified - NRW]	FALSE		2713_1	Impact Pile Driving	Other ([Unspecified - Migrated])	2021-01-01	2021-08-14	225		223	198																									2021-03-17		223	198
2344	Migrated AAN: 2344	Hornsea Offshore Wind Farm Two (Orsted)	Hornsea Offshore Wind Farm Two (Orsted)	2021-01-01	2021-12-31	137	closed	MMO	[unspecified - MMO]	FALSE	The monopile foundation installation works are part of the construction of the Hornsea Project Two Offshore Wind Farm, consented under the awarded Development Consent Order and deemed Marine Licences. The works will take place between October 2020 and approximately December 2021. This proposed activity form covers the anticipated works in 2021. A separate form was submitted for 2020 (Activity Num…	2344_1	Impact Pile Driving	Mono	2021-01-01	2021-12-31	137		232	216								4000																	2021-03-16		232	216
2457	Migrated AAN: 2457	The Highland Council	The Highland Council	2021-01-01	2021-03-30	89	closed	MD-LOT	[unspecified - MD-LOT]	FALSE		2457_1	Impact Pile Driving	Other ([Unspecified - Migrated])	2021-01-01	2021-03-31	89											280																	2021-03-16
2457	Migrated AAN: 2457	The Highland Council	The Highland Council	2021-01-01	2021-03-30	89	closed	MD-LOT	[unspecified - MD-LOT]	FALSE		2457_1	Impact Pile Driving	Other ([Unspecified - Migrated])	2021-01-01	2021-03-31	89											280																	2021-03-16
2457	Migrated AAN: 2457	The Highland Council	The Highland Council	2021-01-01	2021-03-30	89	closed	MD-LOT	[unspecified - MD-LOT]	FALSE		2457_1	Impact Pile Driving	Other ([Unspecified - Migrated])	2021-01-01	2021-03-31	89											280																	2021-03-16
2457	Migrated AAN: 2457	The Highland Council	The Highland Council	2021-01-01	2021-03-30	89	closed	MD-LOT	[unspecified - MD-LOT]	FALSE		2457_1	Impact Pile Driving	Other ([Unspecified - Migrated])	2021-01-01	2021-03-31	89											280																	2021-03-16
2713	Migrated AAN: 2713	Abpmer	Abpmer	2021-01-01	2021-08-13	225	closed	NRW	[unspecified - NRW]	FALSE		2713_1	Impact Pile Driving	Other ([Unspecified - Migrated])	2021-01-01	2021-08-14	225		223	198																									2021-03-16		223	198
2433	Migrated AAN: 2433	Rj Mcleod	Rj Mcleod	2021-02-01	2021-06-29	94	closed	MD-LOT	06907/19/0	FALSE	Marine Construction Licence No: 06907/19/0. Tarbert Ferry Terminal Upgrades Marine (Scotland) Act 2010, Part 4 Marine Licensing The Marine Works (Environmental Impact Assessment) (Scotland) Regulations 2017 (as amended). Impact piling values given as worst case.	2433_1	Impact Pile Driving	Other ([Unspecified - Migrated])	2021-02-01	2021-06-30	94		205	181								150																	2021-03-15		205	181
2433	Migrated AAN: 2433	Rj Mcleod	Rj Mcleod	2021-02-01	2021-06-29	94	closed	MD-LOT	06907/19/0	FALSE	Marine Construction Licence No: 06907/19/0. Tarbert Ferry Terminal Upgrades Marine (Scotland) Act 2010, Part 4 Marine Licensing The Marine Works (Environmental Impact Assessment) (Scotland) Regulations 2017 (as amended). Impact piling values given as worst case.	2433_1	Impact Pile Driving	Other ([Unspecified - Migrated])	2021-02-01	2021-06-30	94		205	181								150																	2021-03-15		205	181
2433	Migrated AAN: 2433	Rj Mcleod	Rj Mcleod	2021-02-01	2021-06-29	94	closed	MD-LOT	06907/19/0	FALSE	Marine Construction Licence No: 06907/19/0. Tarbert Ferry Terminal Upgrades Marine (Scotland) Act 2010, Part 4 Marine Licensing The Marine Works (Environmental Impact Assessment) (Scotland) Regulations 2017 (as amended). Impact piling values given as worst case.	2433_1	Impact Pile Driving	Other ([Unspecified - Migrated])	2021-02-01	2021-06-30	94		205	181								150																	2021-03-15		205	181
2457	Migrated AAN: 2457	The Highland Council	The Highland Council	2021-01-01	2021-03-30	89	closed	MD-LOT	[unspecified - MD-LOT]	FALSE		2457_1	Impact Pile Driving	Other ([Unspecified - Migrated])	2021-01-01	2021-03-31	89											280																	2021-03-15
2457	Migrated AAN: 2457	The Highland Council	The Highland Council	2021-01-01	2021-03-30	89	closed	MD-LOT	[unspecified - MD-LOT]	FALSE		2457_1	Impact Pile Driving	Other ([Unspecified - Migrated])	2021-01-01	2021-03-31	89											280																	2021-03-15
2457	Migrated AAN: 2457	The Highland Council	The Highland Council	2021-01-01	2021-03-30	89	closed	MD-LOT	[unspecified - MD-LOT]	FALSE		2457_1	Impact Pile Driving	Other ([Unspecified - Migrated])	2021-01-01	2021-03-31	89											280																	2021-03-15
2457	Migrated AAN: 2457	The Highland Council	The Highland Council	2021-01-01	2021-03-30	89	closed	MD-LOT	[unspecified - MD-LOT]	FALSE		2457_1	Impact Pile Driving	Other ([Unspecified - Migrated])	2021-01-01	2021-03-31	89											280																	2021-03-15
2713	Migrated AAN: 2713	Abpmer	Abpmer	2021-01-01	2021-08-13	225	closed	NRW	[unspecified - NRW]	FALSE		2713_1	Impact Pile Driving	Other ([Unspecified - Migrated])	2021-01-01	2021-08-14	225		223	198																									2021-03-15		223	198
2457	Migrated AAN: 2457	The Highland Council	The Highland Council	2021-01-01	2021-03-30	89	closed	MD-LOT	[unspecified - MD-LOT]	FALSE		2457_1	Impact Pile Driving	Other ([Unspecified - Migrated])	2021-01-01	2021-03-31	89											280																	2021-03-14
2457	Migrated AAN: 2457	The Highland Council	The Highland Council	2021-01-01	2021-03-30	89	closed	MD-LOT	[unspecified - MD-LOT]	FALSE		2457_1	Impact Pile Driving	Other ([Unspecified - Migrated])	2021-01-01	2021-03-31	89											280																	2021-03-14
2457	Migrated AAN: 2457	The Highland Council	The Highland Council	2021-01-01	2021-03-30	89	closed	MD-LOT	[unspecified - MD-LOT]	FALSE		2457_1	Impact Pile Driving	Other ([Unspecified - Migrated])	2021-01-01	2021-03-31	89											280																	2021-03-14
2457	Migrated AAN: 2457	The Highland Council	The Highland Council	2021-01-01	2021-03-30	89	closed	MD-LOT	[unspecified - MD-LOT]	FALSE		2457_1	Impact Pile Driving	Other ([Unspecified - Migrated])	2021-01-01	2021-03-31	89											280																	2021-03-14
2457	Migrated AAN: 2457	The Highland Council	The Highland Council	2021-01-01	2021-03-30	89	closed	MD-LOT	[unspecified - MD-LOT]	FALSE		2457_1	Impact Pile Driving	Other ([Unspecified - Migrated])	2021-01-01	2021-03-31	89											280																	2021-03-13
2457	Migrated AAN: 2457	The Highland Council	The Highland Council	2021-01-01	2021-03-30	89	closed	MD-LOT	[unspecified - MD-LOT]	FALSE		2457_1	Impact Pile Driving	Other ([Unspecified - Migrated])	2021-01-01	2021-03-31	89											280																	2021-03-13
2457	Migrated AAN: 2457	The Highland Council	The Highland Council	2021-01-01	2021-03-30	89	closed	MD-LOT	[unspecified - MD-LOT]	FALSE		2457_1	Impact Pile Driving	Other ([Unspecified - Migrated])	2021-01-01	2021-03-31	89											280																	2021-03-13
2457	Migrated AAN: 2457	The Highland Council	The Highland Council	2021-01-01	2021-03-30	89	closed	MD-LOT	[unspecified - MD-LOT]	FALSE		2457_1	Impact Pile Driving	Other ([Unspecified - Migrated])	2021-01-01	2021-03-31	89											280																	2021-03-13
2713	Migrated AAN: 2713	Abpmer	Abpmer	2021-01-01	2021-08-13	225	closed	NRW	[unspecified - NRW]	FALSE		2713_1	Impact Pile Driving	Other ([Unspecified - Migrated])	2021-01-01	2021-08-14	225		223	198																									2021-03-13		223	198
2457	Migrated AAN: 2457	The Highland Council	The Highland Council	2021-01-01	2021-03-30	89	closed	MD-LOT	[unspecified - MD-LOT]	FALSE		2457_1	Impact Pile Driving	Other ([Unspecified - Migrated])	2021-01-01	2021-03-31	89											280																	2021-03-12
2457	Migrated AAN: 2457	The Highland Council	The Highland Council	2021-01-01	2021-03-30	89	closed	MD-LOT	[unspecified - MD-LOT]	FALSE		2457_1	Impact Pile Driving	Other ([Unspecified - Migrated])	2021-01-01	2021-03-31	89											280																	2021-03-12
2457	Migrated AAN: 2457	The Highland Council	The Highland Council	2021-01-01	2021-03-30	89	closed	MD-LOT	[unspecified - MD-LOT]	FALSE		2457_1	Impact Pile Driving	Other ([Unspecified - Migrated])	2021-01-01	2021-03-31	89											280																	2021-03-12
2457	Migrated AAN: 2457	The Highland Council	The Highland Council	2021-01-01	2021-03-30	89	closed	MD-LOT	[unspecified - MD-LOT]	FALSE		2457_1	Impact Pile Driving	Other ([Unspecified - Migrated])	2021-01-01	2021-03-31	89											280																	2021-03-12
2713	Migrated AAN: 2713	Abpmer	Abpmer	2021-01-01	2021-08-13	225	closed	NRW	[unspecified - NRW]	FALSE		2713_1	Impact Pile Driving	Other ([Unspecified - Migrated])	2021-01-01	2021-08-14	225		223	198																									2021-03-12		223	198
2457	Migrated AAN: 2457	The Highland Council	The Highland Council	2021-01-01	2021-03-30	89	closed	MD-LOT	[unspecified - MD-LOT]	FALSE		2457_1	Impact Pile Driving	Other ([Unspecified - Migrated])	2021-01-01	2021-03-31	89											280																	2021-03-11
2457	Migrated AAN: 2457	The Highland Council	The Highland Council	2021-01-01	2021-03-30	89	closed	MD-LOT	[unspecified - MD-LOT]	FALSE		2457_1	Impact Pile Driving	Other ([Unspecified - Migrated])	2021-01-01	2021-03-31	89											280																	2021-03-11
2457	Migrated AAN: 2457	The Highland Council	The Highland Council	2021-01-01	2021-03-30	89	closed	MD-LOT	[unspecified - MD-LOT]	FALSE		2457_1	Impact Pile Driving	Other ([Unspecified - Migrated])	2021-01-01	2021-03-31	89											280																	2021-03-11
2457	Migrated AAN: 2457	The Highland Council	The Highland Council	2021-01-01	2021-03-30	89	closed	MD-LOT	[unspecified - MD-LOT]	FALSE		2457_1	Impact Pile Driving	Other ([Unspecified - Migrated])	2021-01-01	2021-03-31	89											280																	2021-03-11
2713	Migrated AAN: 2713	Abpmer	Abpmer	2021-01-01	2021-08-13	225	closed	NRW	[unspecified - NRW]	FALSE		2713_1	Impact Pile Driving	Other ([Unspecified - Migrated])	2021-01-01	2021-08-14	225		223	198																									2021-03-11		223	198
2457	Migrated AAN: 2457	The Highland Council	The Highland Council	2021-01-01	2021-03-30	89	closed	MD-LOT	[unspecified - MD-LOT]	FALSE		2457_1	Impact Pile Driving	Other ([Unspecified - Migrated])	2021-01-01	2021-03-31	89											280																	2021-03-10
2457	Migrated AAN: 2457	The Highland Council	The Highland Council	2021-01-01	2021-03-30	89	closed	MD-LOT	[unspecified - MD-LOT]	FALSE		2457_1	Impact Pile Driving	Other ([Unspecified - Migrated])	2021-01-01	2021-03-31	89											280																	2021-03-10
2457	Migrated AAN: 2457	The Highland Council	The Highland Council	2021-01-01	2021-03-30	89	closed	MD-LOT	[unspecified - MD-LOT]	FALSE		2457_1	Impact Pile Driving	Other ([Unspecified - Migrated])	2021-01-01	2021-03-31	89											280																	2021-03-10
2457	Migrated AAN: 2457	The Highland Council	The Highland Council	2021-01-01	2021-03-30	89	closed	MD-LOT	[unspecified - MD-LOT]	FALSE		2457_1	Impact Pile Driving	Other ([Unspecified - Migrated])	2021-01-01	2021-03-31	89											280																	2021-03-10
2713	Migrated AAN: 2713	Abpmer	Abpmer	2021-01-01	2021-08-13	225	closed	NRW	[unspecified - NRW]	FALSE		2713_1	Impact Pile Driving	Other ([Unspecified - Migrated])	2021-01-01	2021-08-14	225		223	198																									2021-03-10		223	198
2344	Migrated AAN: 2344	Hornsea Offshore Wind Farm Two (Orsted)	Hornsea Offshore Wind Farm Two (Orsted)	2021-01-01	2021-12-31	137	closed	MMO	[unspecified - MMO]	FALSE	The monopile foundation installation works are part of the construction of the Hornsea Project Two Offshore Wind Farm, consented under the awarded Development Consent Order and deemed Marine Licences. The works will take place between October 2020 and approximately December 2021. This proposed activity form covers the anticipated works in 2021. A separate form was submitted for 2020 (Activity Num…	2344_1	Impact Pile Driving	Mono	2021-01-01	2021-12-31	137		232	216								4000																	2021-03-09		232	216
2457	Migrated AAN: 2457	The Highland Council	The Highland Council	2021-01-01	2021-03-30	89	closed	MD-LOT	[unspecified - MD-LOT]	FALSE		2457_1	Impact Pile Driving	Other ([Unspecified - Migrated])	2021-01-01	2021-03-31	89											280																	2021-03-09
2457	Migrated AAN: 2457	The Highland Council	The Highland Council	2021-01-01	2021-03-30	89	closed	MD-LOT	[unspecified - MD-LOT]	FALSE		2457_1	Impact Pile Driving	Other ([Unspecified - Migrated])	2021-01-01	2021-03-31	89											280																	2021-03-09
2457	Migrated AAN: 2457	The Highland Council	The Highland Council	2021-01-01	2021-03-30	89	closed	MD-LOT	[unspecified - MD-LOT]	FALSE		2457_1	Impact Pile Driving	Other ([Unspecified - Migrated])	2021-01-01	2021-03-31	89											280																	2021-03-09
2457	Migrated AAN: 2457	The Highland Council	The Highland Council	2021-01-01	2021-03-30	89	closed	MD-LOT	[unspecified - MD-LOT]	FALSE		2457_1	Impact Pile Driving	Other ([Unspecified - Migrated])	2021-01-01	2021-03-31	89											280																	2021-03-09
2713	Migrated AAN: 2713	Abpmer	Abpmer	2021-01-01	2021-08-13	225	closed	NRW	[unspecified - NRW]	FALSE		2713_1	Impact Pile Driving	Other ([Unspecified - Migrated])	2021-01-01	2021-08-14	225		223	198																									2021-03-09		223	198
2457	Migrated AAN: 2457	The Highland Council	The Highland Council	2021-01-01	2021-03-30	89	closed	MD-LOT	[unspecified - MD-LOT]	FALSE		2457_1	Impact Pile Driving	Other ([Unspecified - Migrated])	2021-01-01	2021-03-31	89											280																	2021-03-08
2457	Migrated AAN: 2457	The Highland Council	The Highland Council	2021-01-01	2021-03-30	89	closed	MD-LOT	[unspecified - MD-LOT]	FALSE		2457_1	Impact Pile Driving	Other ([Unspecified - Migrated])	2021-01-01	2021-03-31	89											280																	2021-03-08
2457	Migrated AAN: 2457	The Highland Council	The Highland Council	2021-01-01	2021-03-30	89	closed	MD-LOT	[unspecified - MD-LOT]	FALSE		2457_1	Impact Pile Driving	Other ([Unspecified - Migrated])	2021-01-01	2021-03-31	89											280																	2021-03-08
2457	Migrated AAN: 2457	The Highland Council	The Highland Council	2021-01-01	2021-03-30	89	closed	MD-LOT	[unspecified - MD-LOT]	FALSE		2457_1	Impact Pile Driving	Other ([Unspecified - Migrated])	2021-01-01	2021-03-31	89											280																	2021-03-08
2713	Migrated AAN: 2713	Abpmer	Abpmer	2021-01-01	2021-08-13	225	closed	NRW	[unspecified - NRW]	FALSE		2713_1	Impact Pile Driving	Other ([Unspecified - Migrated])	2021-01-01	2021-08-14	225		223	198																									2021-03-08		223	198
2344	Migrated AAN: 2344	Hornsea Offshore Wind Farm Two (Orsted)	Hornsea Offshore Wind Farm Two (Orsted)	2021-01-01	2021-12-31	137	closed	MMO	[unspecified - MMO]	FALSE	The monopile foundation installation works are part of the construction of the Hornsea Project Two Offshore Wind Farm, consented under the awarded Development Consent Order and deemed Marine Licences. The works will take place between October 2020 and approximately December 2021. This proposed activity form covers the anticipated works in 2021. A separate form was submitted for 2020 (Activity Num…	2344_1	Impact Pile Driving	Mono	2021-01-01	2021-12-31	137		232	216								4000																	2021-03-07		232	216
2344	Migrated AAN: 2344	Hornsea Offshore Wind Farm Two (Orsted)	Hornsea Offshore Wind Farm Two (Orsted)	2021-01-01	2021-12-31	137	closed	MMO	[unspecified - MMO]	FALSE	The monopile foundation installation works are part of the construction of the Hornsea Project Two Offshore Wind Farm, consented under the awarded Development Consent Order and deemed Marine Licences. The works will take place between October 2020 and approximately December 2021. This proposed activity form covers the anticipated works in 2021. A separate form was submitted for 2020 (Activity Num…	2344_1	Impact Pile Driving	Mono	2021-01-01	2021-12-31	137		232	216								4000																	2021-03-07		232	216
2457	Migrated AAN: 2457	The Highland Council	The Highland Council	2021-01-01	2021-03-30	89	closed	MD-LOT	[unspecified - MD-LOT]	FALSE		2457_1	Impact Pile Driving	Other ([Unspecified - Migrated])	2021-01-01	2021-03-31	89											280																	2021-03-07
2457	Migrated AAN: 2457	The Highland Council	The Highland Council	2021-01-01	2021-03-30	89	closed	MD-LOT	[unspecified - MD-LOT]	FALSE		2457_1	Impact Pile Driving	Other ([Unspecified - Migrated])	2021-01-01	2021-03-31	89											280																	2021-03-07
2457	Migrated AAN: 2457	The Highland Council	The Highland Council	2021-01-01	2021-03-30	89	closed	MD-LOT	[unspecified - MD-LOT]	FALSE		2457_1	Impact Pile Driving	Other ([Unspecified - Migrated])	2021-01-01	2021-03-31	89											280																	2021-03-07
2457	Migrated AAN: 2457	The Highland Council	The Highland Council	2021-01-01	2021-03-30	89	closed	MD-LOT	[unspecified - MD-LOT]	FALSE		2457_1	Impact Pile Driving	Other ([Unspecified - Migrated])	2021-01-01	2021-03-31	89											280																	2021-03-07
2344	Migrated AAN: 2344	Hornsea Offshore Wind Farm Two (Orsted)	Hornsea Offshore Wind Farm Two (Orsted)	2021-01-01	2021-12-31	137	closed	MMO	[unspecified - MMO]	FALSE	The monopile foundation installation works are part of the construction of the Hornsea Project Two Offshore Wind Farm, consented under the awarded Development Consent Order and deemed Marine Licences. The works will take place between October 2020 and approximately December 2021. This proposed activity form covers the anticipated works in 2021. A separate form was submitted for 2020 (Activity Num…	2344_1	Impact Pile Driving	Mono	2021-01-01	2021-12-31	137		232	216								4000																	2021-03-06		232	216
2344	Migrated AAN: 2344	Hornsea Offshore Wind Farm Two (Orsted)	Hornsea Offshore Wind Farm Two (Orsted)	2021-01-01	2021-12-31	137	closed	MMO	[unspecified - MMO]	FALSE	The monopile foundation installation works are part of the construction of the Hornsea Project Two Offshore Wind Farm, consented under the awarded Development Consent Order and deemed Marine Licences. The works will take place between October 2020 and approximately December 2021. This proposed activity form covers the anticipated works in 2021. A separate form was submitted for 2020 (Activity Num…	2344_1	Impact Pile Driving	Mono	2021-01-01	2021-12-31	137		232	216								4000																	2021-03-06		232	216
2457	Migrated AAN: 2457	The Highland Council	The Highland Council	2021-01-01	2021-03-30	89	closed	MD-LOT	[unspecified - MD-LOT]	FALSE		2457_1	Impact Pile Driving	Other ([Unspecified - Migrated])	2021-01-01	2021-03-31	89											280																	2021-03-06
2457	Migrated AAN: 2457	The Highland Council	The Highland Council	2021-01-01	2021-03-30	89	closed	MD-LOT	[unspecified - MD-LOT]	FALSE		2457_1	Impact Pile Driving	Other ([Unspecified - Migrated])	2021-01-01	2021-03-31	89											280																	2021-03-06
2457	Migrated AAN: 2457	The Highland Council	The Highland Council	2021-01-01	2021-03-30	89	closed	MD-LOT	[unspecified - MD-LOT]	FALSE		2457_1	Impact Pile Driving	Other ([Unspecified - Migrated])	2021-01-01	2021-03-31	89											280																	2021-03-06
2457	Migrated AAN: 2457	The Highland Council	The Highland Council	2021-01-01	2021-03-30	89	closed	MD-LOT	[unspecified - MD-LOT]	FALSE		2457_1	Impact Pile Driving	Other ([Unspecified - Migrated])	2021-01-01	2021-03-31	89											280																	2021-03-06
2713	Migrated AAN: 2713	Abpmer	Abpmer	2021-01-01	2021-08-13	225	closed	NRW	[unspecified - NRW]	FALSE		2713_1	Impact Pile Driving	Other ([Unspecified - Migrated])	2021-01-01	2021-08-14	225		223	198																									2021-03-06		223	198
2457	Migrated AAN: 2457	The Highland Council	The Highland Council	2021-01-01	2021-03-30	89	closed	MD-LOT	[unspecified - MD-LOT]	FALSE		2457_1	Impact Pile Driving	Other ([Unspecified - Migrated])	2021-01-01	2021-03-31	89											280																	2021-03-05
2457	Migrated AAN: 2457	The Highland Council	The Highland Council	2021-01-01	2021-03-30	89	closed	MD-LOT	[unspecified - MD-LOT]	FALSE		2457_1	Impact Pile Driving	Other ([Unspecified - Migrated])	2021-01-01	2021-03-31	89											280																	2021-03-05
2457	Migrated AAN: 2457	The Highland Council	The Highland Council	2021-01-01	2021-03-30	89	closed	MD-LOT	[unspecified - MD-LOT]	FALSE		2457_1	Impact Pile Driving	Other ([Unspecified - Migrated])	2021-01-01	2021-03-31	89											280																	2021-03-05
2457	Migrated AAN: 2457	The Highland Council	The Highland Council	2021-01-01	2021-03-30	89	closed	MD-LOT	[unspecified - MD-LOT]	FALSE		2457_1	Impact Pile Driving	Other ([Unspecified - Migrated])	2021-01-01	2021-03-31	89											280																	2021-03-05
2713	Migrated AAN: 2713	Abpmer	Abpmer	2021-01-01	2021-08-13	225	closed	NRW	[unspecified - NRW]	FALSE		2713_1	Impact Pile Driving	Other ([Unspecified - Migrated])	2021-01-01	2021-08-14	225		223	198																									2021-03-05		223	198
2457	Migrated AAN: 2457	The Highland Council	The Highland Council	2021-01-01	2021-03-30	89	closed	MD-LOT	[unspecified - MD-LOT]	FALSE		2457_1	Impact Pile Driving	Other ([Unspecified - Migrated])	2021-01-01	2021-03-31	89											280																	2021-03-04
2457	Migrated AAN: 2457	The Highland Council	The Highland Council	2021-01-01	2021-03-30	89	closed	MD-LOT	[unspecified - MD-LOT]	FALSE		2457_1	Impact Pile Driving	Other ([Unspecified - Migrated])	2021-01-01	2021-03-31	89											280																	2021-03-04
2457	Migrated AAN: 2457	The Highland Council	The Highland Council	2021-01-01	2021-03-30	89	closed	MD-LOT	[unspecified - MD-LOT]	FALSE		2457_1	Impact Pile Driving	Other ([Unspecified - Migrated])	2021-01-01	2021-03-31	89											280																	2021-03-04
2457	Migrated AAN: 2457	The Highland Council	The Highland Council	2021-01-01	2021-03-30	89	closed	MD-LOT	[unspecified - MD-LOT]	FALSE		2457_1	Impact Pile Driving	Other ([Unspecified - Migrated])	2021-01-01	2021-03-31	89											280																	2021-03-04
2713	Migrated AAN: 2713	Abpmer	Abpmer	2021-01-01	2021-08-13	225	closed	NRW	[unspecified - NRW]	FALSE		2713_1	Impact Pile Driving	Other ([Unspecified - Migrated])	2021-01-01	2021-08-14	225		223	198																									2021-03-04		223	198
2457	Migrated AAN: 2457	The Highland Council	The Highland Council	2021-01-01	2021-03-30	89	closed	MD-LOT	[unspecified - MD-LOT]	FALSE		2457_1	Impact Pile Driving	Other ([Unspecified - Migrated])	2021-01-01	2021-03-31	89											280																	2021-03-03
2457	Migrated AAN: 2457	The Highland Council	The Highland Council	2021-01-01	2021-03-30	89	closed	MD-LOT	[unspecified - MD-LOT]	FALSE		2457_1	Impact Pile Driving	Other ([Unspecified - Migrated])	2021-01-01	2021-03-31	89											280																	2021-03-03
2457	Migrated AAN: 2457	The Highland Council	The Highland Council	2021-01-01	2021-03-30	89	closed	MD-LOT	[unspecified - MD-LOT]	FALSE		2457_1	Impact Pile Driving	Other ([Unspecified - Migrated])	2021-01-01	2021-03-31	89											280																	2021-03-03
2457	Migrated AAN: 2457	The Highland Council	The Highland Council	2021-01-01	2021-03-30	89	closed	MD-LOT	[unspecified - MD-LOT]	FALSE		2457_1	Impact Pile Driving	Other ([Unspecified - Migrated])	2021-01-01	2021-03-31	89											280																	2021-03-03
2713	Migrated AAN: 2713	Abpmer	Abpmer	2021-01-01	2021-08-13	225	closed	NRW	[unspecified - NRW]	FALSE		2713_1	Impact Pile Driving	Other ([Unspecified - Migrated])	2021-01-01	2021-08-14	225		223	198																									2021-03-03		223	198
2457	Migrated AAN: 2457	The Highland Council	The Highland Council	2021-01-01	2021-03-30	89	closed	MD-LOT	[unspecified - MD-LOT]	FALSE		2457_1	Impact Pile Driving	Other ([Unspecified - Migrated])	2021-01-01	2021-03-31	89											280																	2021-03-02
2457	Migrated AAN: 2457	The Highland Council	The Highland Council	2021-01-01	2021-03-30	89	closed	MD-LOT	[unspecified - MD-LOT]	FALSE		2457_1	Impact Pile Driving	Other ([Unspecified - Migrated])	2021-01-01	2021-03-31	89											280																	2021-03-02
2457	Migrated AAN: 2457	The Highland Council	The Highland Council	2021-01-01	2021-03-30	89	closed	MD-LOT	[unspecified - MD-LOT]	FALSE		2457_1	Impact Pile Driving	Other ([Unspecified - Migrated])	2021-01-01	2021-03-31	89											280																	2021-03-02
2457	Migrated AAN: 2457	The Highland Council	The Highland Council	2021-01-01	2021-03-30	89	closed	MD-LOT	[unspecified - MD-LOT]	FALSE		2457_1	Impact Pile Driving	Other ([Unspecified - Migrated])	2021-01-01	2021-03-31	89											280																	2021-03-02
2713	Migrated AAN: 2713	Abpmer	Abpmer	2021-01-01	2021-08-13	225	closed	NRW	[unspecified - NRW]	FALSE		2713_1	Impact Pile Driving	Other ([Unspecified - Migrated])	2021-01-01	2021-08-14	225		223	198																									2021-03-02		223	198
2344	Migrated AAN: 2344	Hornsea Offshore Wind Farm Two (Orsted)	Hornsea Offshore Wind Farm Two (Orsted)	2021-01-01	2021-12-31	137	closed	MMO	[unspecified - MMO]	FALSE	The monopile foundation installation works are part of the construction of the Hornsea Project Two Offshore Wind Farm, consented under the awarded Development Consent Order and deemed Marine Licences. The works will take place between October 2020 and approximately December 2021. This proposed activity form covers the anticipated works in 2021. A separate form was submitted for 2020 (Activity Num…	2344_1	Impact Pile Driving	Mono	2021-01-01	2021-12-31	137		232	216								4000																	2021-03-01		232	216
2457	Migrated AAN: 2457	The Highland Council	The Highland Council	2021-01-01	2021-03-30	89	closed	MD-LOT	[unspecified - MD-LOT]	FALSE		2457_1	Impact Pile Driving	Other ([Unspecified - Migrated])	2021-01-01	2021-03-31	89											280																	2021-03-01
2457	Migrated AAN: 2457	The Highland Council	The Highland Council	2021-01-01	2021-03-30	89	closed	MD-LOT	[unspecified - MD-LOT]	FALSE		2457_1	Impact Pile Driving	Other ([Unspecified - Migrated])	2021-01-01	2021-03-31	89											280																	2021-03-01
2457	Migrated AAN: 2457	The Highland Council	The Highland Council	2021-01-01	2021-03-30	89	closed	MD-LOT	[unspecified - MD-LOT]	FALSE		2457_1	Impact Pile Driving	Other ([Unspecified - Migrated])	2021-01-01	2021-03-31	89											280																	2021-03-01
2457	Migrated AAN: 2457	The Highland Council	The Highland Council	2021-01-01	2021-03-30	89	closed	MD-LOT	[unspecified - MD-LOT]	FALSE		2457_1	Impact Pile Driving	Other ([Unspecified - Migrated])	2021-01-01	2021-03-31	89											280																	2021-03-01
2713	Migrated AAN: 2713	Abpmer	Abpmer	2021-01-01	2021-08-13	225	closed	NRW	[unspecified - NRW]	FALSE		2713_1	Impact Pile Driving	Other ([Unspecified - Migrated])	2021-01-01	2021-08-14	225		223	198																									2021-03-01		223	198
2344	Migrated AAN: 2344	Hornsea Offshore Wind Farm Two (Orsted)	Hornsea Offshore Wind Farm Two (Orsted)	2021-01-01	2021-12-31	137	closed	MMO	[unspecified - MMO]	FALSE	The monopile foundation installation works are part of the construction of the Hornsea Project Two Offshore Wind Farm, consented under the awarded Development Consent Order and deemed Marine Licences. The works will take place between October 2020 and approximately December 2021. This proposed activity form covers the anticipated works in 2021. A separate form was submitted for 2020 (Activity Num…	2344_1	Impact Pile Driving	Mono	2021-01-01	2021-12-31	137		232	216								4000																	2021-02-28		232	216
2344	Migrated AAN: 2344	Hornsea Offshore Wind Farm Two (Orsted)	Hornsea Offshore Wind Farm Two (Orsted)	2021-01-01	2021-12-31	137	closed	MMO	[unspecified - MMO]	FALSE	The monopile foundation installation works are part of the construction of the Hornsea Project Two Offshore Wind Farm, consented under the awarded Development Consent Order and deemed Marine Licences. The works will take place between October 2020 and approximately December 2021. This proposed activity form covers the anticipated works in 2021. A separate form was submitted for 2020 (Activity Num…	2344_1	Impact Pile Driving	Mono	2021-01-01	2021-12-31	137		232	216								4000																	2021-02-28		232	216
2457	Migrated AAN: 2457	The Highland Council	The Highland Council	2021-01-01	2021-03-30	89	closed	MD-LOT	[unspecified - MD-LOT]	FALSE		2457_1	Impact Pile Driving	Other ([Unspecified - Migrated])	2021-01-01	2021-03-31	89											280																	2021-02-28
2457	Migrated AAN: 2457	The Highland Council	The Highland Council	2021-01-01	2021-03-30	89	closed	MD-LOT	[unspecified - MD-LOT]	FALSE		2457_1	Impact Pile Driving	Other ([Unspecified - Migrated])	2021-01-01	2021-03-31	89											280																	2021-02-28
2457	Migrated AAN: 2457	The Highland Council	The Highland Council	2021-01-01	2021-03-30	89	closed	MD-LOT	[unspecified - MD-LOT]	FALSE		2457_1	Impact Pile Driving	Other ([Unspecified - Migrated])	2021-01-01	2021-03-31	89											280																	2021-02-28
2457	Migrated AAN: 2457	The Highland Council	The Highland Council	2021-01-01	2021-03-30	89	closed	MD-LOT	[unspecified - MD-LOT]	FALSE		2457_1	Impact Pile Driving	Other ([Unspecified - Migrated])	2021-01-01	2021-03-31	89											280																	2021-02-28
2344	Migrated AAN: 2344	Hornsea Offshore Wind Farm Two (Orsted)	Hornsea Offshore Wind Farm Two (Orsted)	2021-01-01	2021-12-31	137	closed	MMO	[unspecified - MMO]	FALSE	The monopile foundation installation works are part of the construction of the Hornsea Project Two Offshore Wind Farm, consented under the awarded Development Consent Order and deemed Marine Licences. The works will take place between October 2020 and approximately December 2021. This proposed activity form covers the anticipated works in 2021. A separate form was submitted for 2020 (Activity Num…	2344_1	Impact Pile Driving	Mono	2021-01-01	2021-12-31	137		232	216								4000																	2021-02-27		232	216
2457	Migrated AAN: 2457	The Highland Council	The Highland Council	2021-01-01	2021-03-30	89	closed	MD-LOT	[unspecified - MD-LOT]	FALSE		2457_1	Impact Pile Driving	Other ([Unspecified - Migrated])	2021-01-01	2021-03-31	89											280																	2021-02-27
2457	Migrated AAN: 2457	The Highland Council	The Highland Council	2021-01-01	2021-03-30	89	closed	MD-LOT	[unspecified - MD-LOT]	FALSE		2457_1	Impact Pile Driving	Other ([Unspecified - Migrated])	2021-01-01	2021-03-31	89											280																	2021-02-27
2457	Migrated AAN: 2457	The Highland Council	The Highland Council	2021-01-01	2021-03-30	89	closed	MD-LOT	[unspecified - MD-LOT]	FALSE		2457_1	Impact Pile Driving	Other ([Unspecified - Migrated])	2021-01-01	2021-03-31	89											280																	2021-02-27
2457	Migrated AAN: 2457	The Highland Council	The Highland Council	2021-01-01	2021-03-30	89	closed	MD-LOT	[unspecified - MD-LOT]	FALSE		2457_1	Impact Pile Driving	Other ([Unspecified - Migrated])	2021-01-01	2021-03-31	89											280																	2021-02-27
2713	Migrated AAN: 2713	Abpmer	Abpmer	2021-01-01	2021-08-13	225	closed	NRW	[unspecified - NRW]	FALSE		2713_1	Impact Pile Driving	Other ([Unspecified - Migrated])	2021-01-01	2021-08-14	225		223	198																									2021-02-27		223	198
2344	Migrated AAN: 2344	Hornsea Offshore Wind Farm Two (Orsted)	Hornsea Offshore Wind Farm Two (Orsted)	2021-01-01	2021-12-31	137	closed	MMO	[unspecified - MMO]	FALSE	The monopile foundation installation works are part of the construction of the Hornsea Project Two Offshore Wind Farm, consented under the awarded Development Consent Order and deemed Marine Licences. The works will take place between October 2020 and approximately December 2021. This proposed activity form covers the anticipated works in 2021. A separate form was submitted for 2020 (Activity Num…	2344_1	Impact Pile Driving	Mono	2021-01-01	2021-12-31	137		232	216								4000																	2021-02-26		232	216
2457	Migrated AAN: 2457	The Highland Council	The Highland Council	2021-01-01	2021-03-30	89	closed	MD-LOT	[unspecified - MD-LOT]	FALSE		2457_1	Impact Pile Driving	Other ([Unspecified - Migrated])	2021-01-01	2021-03-31	89											280																	2021-02-26
2457	Migrated AAN: 2457	The Highland Council	The Highland Council	2021-01-01	2021-03-30	89	closed	MD-LOT	[unspecified - MD-LOT]	FALSE		2457_1	Impact Pile Driving	Other ([Unspecified - Migrated])	2021-01-01	2021-03-31	89											280																	2021-02-26
2457	Migrated AAN: 2457	The Highland Council	The Highland Council	2021-01-01	2021-03-30	89	closed	MD-LOT	[unspecified - MD-LOT]	FALSE		2457_1	Impact Pile Driving	Other ([Unspecified - Migrated])	2021-01-01	2021-03-31	89											280																	2021-02-26
2457	Migrated AAN: 2457	The Highland Council	The Highland Council	2021-01-01	2021-03-30	89	closed	MD-LOT	[unspecified - MD-LOT]	FALSE		2457_1	Impact Pile Driving	Other ([Unspecified - Migrated])	2021-01-01	2021-03-31	89											280																	2021-02-26
2713	Migrated AAN: 2713	Abpmer	Abpmer	2021-01-01	2021-08-13	225	closed	NRW	[unspecified - NRW]	FALSE		2713_1	Impact Pile Driving	Other ([Unspecified - Migrated])	2021-01-01	2021-08-14	225		223	198																									2021-02-26		223	198
2344	Migrated AAN: 2344	Hornsea Offshore Wind Farm Two (Orsted)	Hornsea Offshore Wind Farm Two (Orsted)	2021-01-01	2021-12-31	137	closed	MMO	[unspecified - MMO]	FALSE	The monopile foundation installation works are part of the construction of the Hornsea Project Two Offshore Wind Farm, consented under the awarded Development Consent Order and deemed Marine Licences. The works will take place between October 2020 and approximately December 2021. This proposed activity form covers the anticipated works in 2021. A separate form was submitted for 2020 (Activity Num…	2344_1	Impact Pile Driving	Mono	2021-01-01	2021-12-31	137		232	216								4000																	2021-02-25		232	216
2457	Migrated AAN: 2457	The Highland Council	The Highland Council	2021-01-01	2021-03-30	89	closed	MD-LOT	[unspecified - MD-LOT]	FALSE		2457_1	Impact Pile Driving	Other ([Unspecified - Migrated])	2021-01-01	2021-03-31	89											280																	2021-02-25
2457	Migrated AAN: 2457	The Highland Council	The Highland Council	2021-01-01	2021-03-30	89	closed	MD-LOT	[unspecified - MD-LOT]	FALSE		2457_1	Impact Pile Driving	Other ([Unspecified - Migrated])	2021-01-01	2021-03-31	89											280																	2021-02-25
2457	Migrated AAN: 2457	The Highland Council	The Highland Council	2021-01-01	2021-03-30	89	closed	MD-LOT	[unspecified - MD-LOT]	FALSE		2457_1	Impact Pile Driving	Other ([Unspecified - Migrated])	2021-01-01	2021-03-31	89											280																	2021-02-25
2457	Migrated AAN: 2457	The Highland Council	The Highland Council	2021-01-01	2021-03-30	89	closed	MD-LOT	[unspecified - MD-LOT]	FALSE		2457_1	Impact Pile Driving	Other ([Unspecified - Migrated])	2021-01-01	2021-03-31	89											280																	2021-02-25
2713	Migrated AAN: 2713	Abpmer	Abpmer	2021-01-01	2021-08-13	225	closed	NRW	[unspecified - NRW]	FALSE		2713_1	Impact Pile Driving	Other ([Unspecified - Migrated])	2021-01-01	2021-08-14	225		223	198																									2021-02-25		223	198
2457	Migrated AAN: 2457	The Highland Council	The Highland Council	2021-01-01	2021-03-30	89	closed	MD-LOT	[unspecified - MD-LOT]	FALSE		2457_1	Impact Pile Driving	Other ([Unspecified - Migrated])	2021-01-01	2021-03-31	89											280																	2021-02-24
2457	Migrated AAN: 2457	The Highland Council	The Highland Council	2021-01-01	2021-03-30	89	closed	MD-LOT	[unspecified - MD-LOT]	FALSE		2457_1	Impact Pile Driving	Other ([Unspecified - Migrated])	2021-01-01	2021-03-31	89											280																	2021-02-24
2457	Migrated AAN: 2457	The Highland Council	The Highland Council	2021-01-01	2021-03-30	89	closed	MD-LOT	[unspecified - MD-LOT]	FALSE		2457_1	Impact Pile Driving	Other ([Unspecified - Migrated])	2021-01-01	2021-03-31	89											280																	2021-02-24
2457	Migrated AAN: 2457	The Highland Council	The Highland Council	2021-01-01	2021-03-30	89	closed	MD-LOT	[unspecified - MD-LOT]	FALSE		2457_1	Impact Pile Driving	Other ([Unspecified - Migrated])	2021-01-01	2021-03-31	89											280																	2021-02-24
2713	Migrated AAN: 2713	Abpmer	Abpmer	2021-01-01	2021-08-13	225	closed	NRW	[unspecified - NRW]	FALSE		2713_1	Impact Pile Driving	Other ([Unspecified - Migrated])	2021-01-01	2021-08-14	225		223	198																									2021-02-24		223	198
2433	Migrated AAN: 2433	Rj Mcleod	Rj Mcleod	2021-02-01	2021-06-29	94	closed	MD-LOT	06907/19/0	FALSE	Marine Construction Licence No: 06907/19/0. Tarbert Ferry Terminal Upgrades Marine (Scotland) Act 2010, Part 4 Marine Licensing The Marine Works (Environmental Impact Assessment) (Scotland) Regulations 2017 (as amended). Impact piling values given as worst case.	2433_1	Impact Pile Driving	Other ([Unspecified - Migrated])	2021-02-01	2021-06-30	94		205	181								150																	2021-02-23		205	181
2433	Migrated AAN: 2433	Rj Mcleod	Rj Mcleod	2021-02-01	2021-06-29	94	closed	MD-LOT	06907/19/0	FALSE	Marine Construction Licence No: 06907/19/0. Tarbert Ferry Terminal Upgrades Marine (Scotland) Act 2010, Part 4 Marine Licensing The Marine Works (Environmental Impact Assessment) (Scotland) Regulations 2017 (as amended). Impact piling values given as worst case.	2433_1	Impact Pile Driving	Other ([Unspecified - Migrated])	2021-02-01	2021-06-30	94		205	181								150																	2021-02-23		205	181
2433	Migrated AAN: 2433	Rj Mcleod	Rj Mcleod	2021-02-01	2021-06-29	94	closed	MD-LOT	06907/19/0	FALSE	Marine Construction Licence No: 06907/19/0. Tarbert Ferry Terminal Upgrades Marine (Scotland) Act 2010, Part 4 Marine Licensing The Marine Works (Environmental Impact Assessment) (Scotland) Regulations 2017 (as amended). Impact piling values given as worst case.	2433_1	Impact Pile Driving	Other ([Unspecified - Migrated])	2021-02-01	2021-06-30	94		205	181								150																	2021-02-23		205	181
2433	Migrated AAN: 2433	Rj Mcleod	Rj Mcleod	2021-02-01	2021-06-29	94	closed	MD-LOT	06907/19/0	FALSE	Marine Construction Licence No: 06907/19/0. Tarbert Ferry Terminal Upgrades Marine (Scotland) Act 2010, Part 4 Marine Licensing The Marine Works (Environmental Impact Assessment) (Scotland) Regulations 2017 (as amended). Impact piling values given as worst case.	2433_1	Impact Pile Driving	Other ([Unspecified - Migrated])	2021-02-01	2021-06-30	94		205	181								150																	2021-02-23		205	181
2433	Migrated AAN: 2433	Rj Mcleod	Rj Mcleod	2021-02-01	2021-06-29	94	closed	MD-LOT	06907/19/0	FALSE	Marine Construction Licence No: 06907/19/0. Tarbert Ferry Terminal Upgrades Marine (Scotland) Act 2010, Part 4 Marine Licensing The Marine Works (Environmental Impact Assessment) (Scotland) Regulations 2017 (as amended). Impact piling values given as worst case.	2433_1	Impact Pile Driving	Other ([Unspecified - Migrated])	2021-02-01	2021-06-30	94		205	181								150																	2021-02-23		205	181
2433	Migrated AAN: 2433	Rj Mcleod	Rj Mcleod	2021-02-01	2021-06-29	94	closed	MD-LOT	06907/19/0	FALSE	Marine Construction Licence No: 06907/19/0. Tarbert Ferry Terminal Upgrades Marine (Scotland) Act 2010, Part 4 Marine Licensing The Marine Works (Environmental Impact Assessment) (Scotland) Regulations 2017 (as amended). Impact piling values given as worst case.	2433_1	Impact Pile Driving	Other ([Unspecified - Migrated])	2021-02-01	2021-06-30	94		205	181								150																	2021-02-23		205	181
2433	Migrated AAN: 2433	Rj Mcleod	Rj Mcleod	2021-02-01	2021-06-29	94	closed	MD-LOT	06907/19/0	FALSE	Marine Construction Licence No: 06907/19/0. Tarbert Ferry Terminal Upgrades Marine (Scotland) Act 2010, Part 4 Marine Licensing The Marine Works (Environmental Impact Assessment) (Scotland) Regulations 2017 (as amended). Impact piling values given as worst case.	2433_1	Impact Pile Driving	Other ([Unspecified - Migrated])	2021-02-01	2021-06-30	94		205	181								150																	2021-02-23		205	181
2433	Migrated AAN: 2433	Rj Mcleod	Rj Mcleod	2021-02-01	2021-06-29	94	closed	MD-LOT	06907/19/0	FALSE	Marine Construction Licence No: 06907/19/0. Tarbert Ferry Terminal Upgrades Marine (Scotland) Act 2010, Part 4 Marine Licensing The Marine Works (Environmental Impact Assessment) (Scotland) Regulations 2017 (as amended). Impact piling values given as worst case.	2433_1	Impact Pile Driving	Other ([Unspecified - Migrated])	2021-02-01	2021-06-30	94		205	181								150																	2021-02-23		205	181
2433	Migrated AAN: 2433	Rj Mcleod	Rj Mcleod	2021-02-01	2021-06-29	94	closed	MD-LOT	06907/19/0	FALSE	Marine Construction Licence No: 06907/19/0. Tarbert Ferry Terminal Upgrades Marine (Scotland) Act 2010, Part 4 Marine Licensing The Marine Works (Environmental Impact Assessment) (Scotland) Regulations 2017 (as amended). Impact piling values given as worst case.	2433_1	Impact Pile Driving	Other ([Unspecified - Migrated])	2021-02-01	2021-06-30	94		205	181								150																	2021-02-23		205	181
2433	Migrated AAN: 2433	Rj Mcleod	Rj Mcleod	2021-02-01	2021-06-29	94	closed	MD-LOT	06907/19/0	FALSE	Marine Construction Licence No: 06907/19/0. Tarbert Ferry Terminal Upgrades Marine (Scotland) Act 2010, Part 4 Marine Licensing The Marine Works (Environmental Impact Assessment) (Scotland) Regulations 2017 (as amended). Impact piling values given as worst case.	2433_1	Impact Pile Driving	Other ([Unspecified - Migrated])	2021-02-01	2021-06-30	94		205	181								150																	2021-02-23		205	181
2457	Migrated AAN: 2457	The Highland Council	The Highland Council	2021-01-01	2021-03-30	89	closed	MD-LOT	[unspecified - MD-LOT]	FALSE		2457_1	Impact Pile Driving	Other ([Unspecified - Migrated])	2021-01-01	2021-03-31	89											280																	2021-02-23
2457	Migrated AAN: 2457	The Highland Council	The Highland Council	2021-01-01	2021-03-30	89	closed	MD-LOT	[unspecified - MD-LOT]	FALSE		2457_1	Impact Pile Driving	Other ([Unspecified - Migrated])	2021-01-01	2021-03-31	89											280																	2021-02-23
2457	Migrated AAN: 2457	The Highland Council	The Highland Council	2021-01-01	2021-03-30	89	closed	MD-LOT	[unspecified - MD-LOT]	FALSE		2457_1	Impact Pile Driving	Other ([Unspecified - Migrated])	2021-01-01	2021-03-31	89											280																	2021-02-23
2457	Migrated AAN: 2457	The Highland Council	The Highland Council	2021-01-01	2021-03-30	89	closed	MD-LOT	[unspecified - MD-LOT]	FALSE		2457_1	Impact Pile Driving	Other ([Unspecified - Migrated])	2021-01-01	2021-03-31	89											280																	2021-02-23
2713	Migrated AAN: 2713	Abpmer	Abpmer	2021-01-01	2021-08-13	225	closed	NRW	[unspecified - NRW]	FALSE		2713_1	Impact Pile Driving	Other ([Unspecified - Migrated])	2021-01-01	2021-08-14	225		223	198																									2021-02-23		223	198
2457	Migrated AAN: 2457	The Highland Council	The Highland Council	2021-01-01	2021-03-30	89	closed	MD-LOT	[unspecified - MD-LOT]	FALSE		2457_1	Impact Pile Driving	Other ([Unspecified - Migrated])	2021-01-01	2021-03-31	89											280																	2021-02-22
2457	Migrated AAN: 2457	The Highland Council	The Highland Council	2021-01-01	2021-03-30	89	closed	MD-LOT	[unspecified - MD-LOT]	FALSE		2457_1	Impact Pile Driving	Other ([Unspecified - Migrated])	2021-01-01	2021-03-31	89											280																	2021-02-22
2457	Migrated AAN: 2457	The Highland Council	The Highland Council	2021-01-01	2021-03-30	89	closed	MD-LOT	[unspecified - MD-LOT]	FALSE		2457_1	Impact Pile Driving	Other ([Unspecified - Migrated])	2021-01-01	2021-03-31	89											280																	2021-02-22
2457	Migrated AAN: 2457	The Highland Council	The Highland Council	2021-01-01	2021-03-30	89	closed	MD-LOT	[unspecified - MD-LOT]	FALSE		2457_1	Impact Pile Driving	Other ([Unspecified - Migrated])	2021-01-01	2021-03-31	89											280																	2021-02-22
2713	Migrated AAN: 2713	Abpmer	Abpmer	2021-01-01	2021-08-13	225	closed	NRW	[unspecified - NRW]	FALSE		2713_1	Impact Pile Driving	Other ([Unspecified - Migrated])	2021-01-01	2021-08-14	225		223	198																									2021-02-22		223	198
2344	Migrated AAN: 2344	Hornsea Offshore Wind Farm Two (Orsted)	Hornsea Offshore Wind Farm Two (Orsted)	2021-01-01	2021-12-31	137	closed	MMO	[unspecified - MMO]	FALSE	The monopile foundation installation works are part of the construction of the Hornsea Project Two Offshore Wind Farm, consented under the awarded Development Consent Order and deemed Marine Licences. The works will take place between October 2020 and approximately December 2021. This proposed activity form covers the anticipated works in 2021. A separate form was submitted for 2020 (Activity Num…	2344_1	Impact Pile Driving	Mono	2021-01-01	2021-12-31	137		232	216								4000																	2021-02-21		232	216
2457	Migrated AAN: 2457	The Highland Council	The Highland Council	2021-01-01	2021-03-30	89	closed	MD-LOT	[unspecified - MD-LOT]	FALSE		2457_1	Impact Pile Driving	Other ([Unspecified - Migrated])	2021-01-01	2021-03-31	89											280																	2021-02-21
2457	Migrated AAN: 2457	The Highland Council	The Highland Council	2021-01-01	2021-03-30	89	closed	MD-LOT	[unspecified - MD-LOT]	FALSE		2457_1	Impact Pile Driving	Other ([Unspecified - Migrated])	2021-01-01	2021-03-31	89											280																	2021-02-21
2457	Migrated AAN: 2457	The Highland Council	The Highland Council	2021-01-01	2021-03-30	89	closed	MD-LOT	[unspecified - MD-LOT]	FALSE		2457_1	Impact Pile Driving	Other ([Unspecified - Migrated])	2021-01-01	2021-03-31	89											280																	2021-02-21
2457	Migrated AAN: 2457	The Highland Council	The Highland Council	2021-01-01	2021-03-30	89	closed	MD-LOT	[unspecified - MD-LOT]	FALSE		2457_1	Impact Pile Driving	Other ([Unspecified - Migrated])	2021-01-01	2021-03-31	89											280																	2021-02-21
2457	Migrated AAN: 2457	The Highland Council	The Highland Council	2021-01-01	2021-03-30	89	closed	MD-LOT	[unspecified - MD-LOT]	FALSE		2457_1	Impact Pile Driving	Other ([Unspecified - Migrated])	2021-01-01	2021-03-31	89											280																	2021-02-20
2457	Migrated AAN: 2457	The Highland Council	The Highland Council	2021-01-01	2021-03-30	89	closed	MD-LOT	[unspecified - MD-LOT]	FALSE		2457_1	Impact Pile Driving	Other ([Unspecified - Migrated])	2021-01-01	2021-03-31	89											280																	2021-02-20
2457	Migrated AAN: 2457	The Highland Council	The Highland Council	2021-01-01	2021-03-30	89	closed	MD-LOT	[unspecified - MD-LOT]	FALSE		2457_1	Impact Pile Driving	Other ([Unspecified - Migrated])	2021-01-01	2021-03-31	89											280																	2021-02-20
2457	Migrated AAN: 2457	The Highland Council	The Highland Council	2021-01-01	2021-03-30	89	closed	MD-LOT	[unspecified - MD-LOT]	FALSE		2457_1	Impact Pile Driving	Other ([Unspecified - Migrated])	2021-01-01	2021-03-31	89											280																	2021-02-20
2713	Migrated AAN: 2713	Abpmer	Abpmer	2021-01-01	2021-08-13	225	closed	NRW	[unspecified - NRW]	FALSE		2713_1	Impact Pile Driving	Other ([Unspecified - Migrated])	2021-01-01	2021-08-14	225		223	198																									2021-02-20		223	198
2457	Migrated AAN: 2457	The Highland Council	The Highland Council	2021-01-01	2021-03-30	89	closed	MD-LOT	[unspecified - MD-LOT]	FALSE		2457_1	Impact Pile Driving	Other ([Unspecified - Migrated])	2021-01-01	2021-03-31	89											280																	2021-02-19
2457	Migrated AAN: 2457	The Highland Council	The Highland Council	2021-01-01	2021-03-30	89	closed	MD-LOT	[unspecified - MD-LOT]	FALSE		2457_1	Impact Pile Driving	Other ([Unspecified - Migrated])	2021-01-01	2021-03-31	89											280																	2021-02-19
2457	Migrated AAN: 2457	The Highland Council	The Highland Council	2021-01-01	2021-03-30	89	closed	MD-LOT	[unspecified - MD-LOT]	FALSE		2457_1	Impact Pile Driving	Other ([Unspecified - Migrated])	2021-01-01	2021-03-31	89											280																	2021-02-19
2457	Migrated AAN: 2457	The Highland Council	The Highland Council	2021-01-01	2021-03-30	89	closed	MD-LOT	[unspecified - MD-LOT]	FALSE		2457_1	Impact Pile Driving	Other ([Unspecified - Migrated])	2021-01-01	2021-03-31	89											280																	2021-02-19
2476	Migrated AAN: 2476	Rps Group	Rps Group	2021-01-01	2021-02-28	58	closed	MD-LOT	07075/20/1	FALSE	Marine Licence Number 07075/20/1	2476_1	Impact Pile Driving	Other ([Unspecified - Migrated])	2021-01-01	2021-02-28	58		228	195								240																	2021-02-19		162	183
2713	Migrated AAN: 2713	Abpmer	Abpmer	2021-01-01	2021-08-13	225	closed	NRW	[unspecified - NRW]	FALSE		2713_1	Impact Pile Driving	Other ([Unspecified - Migrated])	2021-01-01	2021-08-14	225		223	198																									2021-02-19		223	198
2457	Migrated AAN: 2457	The Highland Council	The Highland Council	2021-01-01	2021-03-30	89	closed	MD-LOT	[unspecified - MD-LOT]	FALSE		2457_1	Impact Pile Driving	Other ([Unspecified - Migrated])	2021-01-01	2021-03-31	89											280																	2021-02-18
2457	Migrated AAN: 2457	The Highland Council	The Highland Council	2021-01-01	2021-03-30	89	closed	MD-LOT	[unspecified - MD-LOT]	FALSE		2457_1	Impact Pile Driving	Other ([Unspecified - Migrated])	2021-01-01	2021-03-31	89											280																	2021-02-18
2457	Migrated AAN: 2457	The Highland Council	The Highland Council	2021-01-01	2021-03-30	89	closed	MD-LOT	[unspecified - MD-LOT]	FALSE		2457_1	Impact Pile Driving	Other ([Unspecified - Migrated])	2021-01-01	2021-03-31	89											280																	2021-02-18
2457	Migrated AAN: 2457	The Highland Council	The Highland Council	2021-01-01	2021-03-30	89	closed	MD-LOT	[unspecified - MD-LOT]	FALSE		2457_1	Impact Pile Driving	Other ([Unspecified - Migrated])	2021-01-01	2021-03-31	89											280																	2021-02-18
2713	Migrated AAN: 2713	Abpmer	Abpmer	2021-01-01	2021-08-13	225	closed	NRW	[unspecified - NRW]	FALSE		2713_1	Impact Pile Driving	Other ([Unspecified - Migrated])	2021-01-01	2021-08-14	225		223	198																									2021-02-18		223	198
2344	Migrated AAN: 2344	Hornsea Offshore Wind Farm Two (Orsted)	Hornsea Offshore Wind Farm Two (Orsted)	2021-01-01	2021-12-31	137	closed	MMO	[unspecified - MMO]	FALSE	The monopile foundation installation works are part of the construction of the Hornsea Project Two Offshore Wind Farm, consented under the awarded Development Consent Order and deemed Marine Licences. The works will take place between October 2020 and approximately December 2021. This proposed activity form covers the anticipated works in 2021. A separate form was submitted for 2020 (Activity Num…	2344_1	Impact Pile Driving	Mono	2021-01-01	2021-12-31	137		232	216								4000																	2021-02-17		232	216
2457	Migrated AAN: 2457	The Highland Council	The Highland Council	2021-01-01	2021-03-30	89	closed	MD-LOT	[unspecified - MD-LOT]	FALSE		2457_1	Impact Pile Driving	Other ([Unspecified - Migrated])	2021-01-01	2021-03-31	89											280																	2021-02-17
2457	Migrated AAN: 2457	The Highland Council	The Highland Council	2021-01-01	2021-03-30	89	closed	MD-LOT	[unspecified - MD-LOT]	FALSE		2457_1	Impact Pile Driving	Other ([Unspecified - Migrated])	2021-01-01	2021-03-31	89											280																	2021-02-17
2457	Migrated AAN: 2457	The Highland Council	The Highland Council	2021-01-01	2021-03-30	89	closed	MD-LOT	[unspecified - MD-LOT]	FALSE		2457_1	Impact Pile Driving	Other ([Unspecified - Migrated])	2021-01-01	2021-03-31	89											280																	2021-02-17
2457	Migrated AAN: 2457	The Highland Council	The Highland Council	2021-01-01	2021-03-30	89	closed	MD-LOT	[unspecified - MD-LOT]	FALSE		2457_1	Impact Pile Driving	Other ([Unspecified - Migrated])	2021-01-01	2021-03-31	89											280																	2021-02-17
2713	Migrated AAN: 2713	Abpmer	Abpmer	2021-01-01	2021-08-13	225	closed	NRW	[unspecified - NRW]	FALSE		2713_1	Impact Pile Driving	Other ([Unspecified - Migrated])	2021-01-01	2021-08-14	225		223	198																									2021-02-17		223	198
2344	Migrated AAN: 2344	Hornsea Offshore Wind Farm Two (Orsted)	Hornsea Offshore Wind Farm Two (Orsted)	2021-01-01	2021-12-31	137	closed	MMO	[unspecified - MMO]	FALSE	The monopile foundation installation works are part of the construction of the Hornsea Project Two Offshore Wind Farm, consented under the awarded Development Consent Order and deemed Marine Licences. The works will take place between October 2020 and approximately December 2021. This proposed activity form covers the anticipated works in 2021. A separate form was submitted for 2020 (Activity Num…	2344_1	Impact Pile Driving	Mono	2021-01-01	2021-12-31	137		232	216								4000																	2021-02-16		232	216
2457	Migrated AAN: 2457	The Highland Council	The Highland Council	2021-01-01	2021-03-30	89	closed	MD-LOT	[unspecified - MD-LOT]	FALSE		2457_1	Impact Pile Driving	Other ([Unspecified - Migrated])	2021-01-01	2021-03-31	89											280																	2021-02-16
2457	Migrated AAN: 2457	The Highland Council	The Highland Council	2021-01-01	2021-03-30	89	closed	MD-LOT	[unspecified - MD-LOT]	FALSE		2457_1	Impact Pile Driving	Other ([Unspecified - Migrated])	2021-01-01	2021-03-31	89											280																	2021-02-16
2457	Migrated AAN: 2457	The Highland Council	The Highland Council	2021-01-01	2021-03-30	89	closed	MD-LOT	[unspecified - MD-LOT]	FALSE		2457_1	Impact Pile Driving	Other ([Unspecified - Migrated])	2021-01-01	2021-03-31	89											280																	2021-02-16
2457	Migrated AAN: 2457	The Highland Council	The Highland Council	2021-01-01	2021-03-30	89	closed	MD-LOT	[unspecified - MD-LOT]	FALSE		2457_1	Impact Pile Driving	Other ([Unspecified - Migrated])	2021-01-01	2021-03-31	89											280																	2021-02-16
2713	Migrated AAN: 2713	Abpmer	Abpmer	2021-01-01	2021-08-13	225	closed	NRW	[unspecified - NRW]	FALSE		2713_1	Impact Pile Driving	Other ([Unspecified - Migrated])	2021-01-01	2021-08-14	225		223	198																									2021-02-16		223	198
2457	Migrated AAN: 2457	The Highland Council	The Highland Council	2021-01-01	2021-03-30	89	closed	MD-LOT	[unspecified - MD-LOT]	FALSE		2457_1	Impact Pile Driving	Other ([Unspecified - Migrated])	2021-01-01	2021-03-31	89											280																	2021-02-15
2457	Migrated AAN: 2457	The Highland Council	The Highland Council	2021-01-01	2021-03-30	89	closed	MD-LOT	[unspecified - MD-LOT]	FALSE		2457_1	Impact Pile Driving	Other ([Unspecified - Migrated])	2021-01-01	2021-03-31	89											280																	2021-02-15
2457	Migrated AAN: 2457	The Highland Council	The Highland Council	2021-01-01	2021-03-30	89	closed	MD-LOT	[unspecified - MD-LOT]	FALSE		2457_1	Impact Pile Driving	Other ([Unspecified - Migrated])	2021-01-01	2021-03-31	89											280																	2021-02-15
2457	Migrated AAN: 2457	The Highland Council	The Highland Council	2021-01-01	2021-03-30	89	closed	MD-LOT	[unspecified - MD-LOT]	FALSE		2457_1	Impact Pile Driving	Other ([Unspecified - Migrated])	2021-01-01	2021-03-31	89											280																	2021-02-15
2713	Migrated AAN: 2713	Abpmer	Abpmer	2021-01-01	2021-08-13	225	closed	NRW	[unspecified - NRW]	FALSE		2713_1	Impact Pile Driving	Other ([Unspecified - Migrated])	2021-01-01	2021-08-14	225		223	198																									2021-02-15		223	198
2457	Migrated AAN: 2457	The Highland Council	The Highland Council	2021-01-01	2021-03-30	89	closed	MD-LOT	[unspecified - MD-LOT]	FALSE		2457_1	Impact Pile Driving	Other ([Unspecified - Migrated])	2021-01-01	2021-03-31	89											280																	2021-02-14
2457	Migrated AAN: 2457	The Highland Council	The Highland Council	2021-01-01	2021-03-30	89	closed	MD-LOT	[unspecified - MD-LOT]	FALSE		2457_1	Impact Pile Driving	Other ([Unspecified - Migrated])	2021-01-01	2021-03-31	89											280																	2021-02-14
2457	Migrated AAN: 2457	The Highland Council	The Highland Council	2021-01-01	2021-03-30	89	closed	MD-LOT	[unspecified - MD-LOT]	FALSE		2457_1	Impact Pile Driving	Other ([Unspecified - Migrated])	2021-01-01	2021-03-31	89											280																	2021-02-14
2457	Migrated AAN: 2457	The Highland Council	The Highland Council	2021-01-01	2021-03-30	89	closed	MD-LOT	[unspecified - MD-LOT]	FALSE		2457_1	Impact Pile Driving	Other ([Unspecified - Migrated])	2021-01-01	2021-03-31	89											280																	2021-02-14
2433	Migrated AAN: 2433	Rj Mcleod	Rj Mcleod	2021-02-01	2021-06-29	94	closed	MD-LOT	06907/19/0	FALSE	Marine Construction Licence No: 06907/19/0. Tarbert Ferry Terminal Upgrades Marine (Scotland) Act 2010, Part 4 Marine Licensing The Marine Works (Environmental Impact Assessment) (Scotland) Regulations 2017 (as amended). Impact piling values given as worst case.	2433_1	Impact Pile Driving	Other ([Unspecified - Migrated])	2021-02-01	2021-06-30	94		205	181								150																	2021-02-13		205	181
2457	Migrated AAN: 2457	The Highland Council	The Highland Council	2021-01-01	2021-03-30	89	closed	MD-LOT	[unspecified - MD-LOT]	FALSE		2457_1	Impact Pile Driving	Other ([Unspecified - Migrated])	2021-01-01	2021-03-31	89											280																	2021-02-13
2457	Migrated AAN: 2457	The Highland Council	The Highland Council	2021-01-01	2021-03-30	89	closed	MD-LOT	[unspecified - MD-LOT]	FALSE		2457_1	Impact Pile Driving	Other ([Unspecified - Migrated])	2021-01-01	2021-03-31	89											280																	2021-02-13
2457	Migrated AAN: 2457	The Highland Council	The Highland Council	2021-01-01	2021-03-30	89	closed	MD-LOT	[unspecified - MD-LOT]	FALSE		2457_1	Impact Pile Driving	Other ([Unspecified - Migrated])	2021-01-01	2021-03-31	89											280																	2021-02-13
2457	Migrated AAN: 2457	The Highland Council	The Highland Council	2021-01-01	2021-03-30	89	closed	MD-LOT	[unspecified - MD-LOT]	FALSE		2457_1	Impact Pile Driving	Other ([Unspecified - Migrated])	2021-01-01	2021-03-31	89											280																	2021-02-13
2713	Migrated AAN: 2713	Abpmer	Abpmer	2021-01-01	2021-08-13	225	closed	NRW	[unspecified - NRW]	FALSE		2713_1	Impact Pile Driving	Other ([Unspecified - Migrated])	2021-01-01	2021-08-14	225		223	198																									2021-02-13		223	198
2457	Migrated AAN: 2457	The Highland Council	The Highland Council	2021-01-01	2021-03-30	89	closed	MD-LOT	[unspecified - MD-LOT]	FALSE		2457_1	Impact Pile Driving	Other ([Unspecified - Migrated])	2021-01-01	2021-03-31	89											280																	2021-02-12
2457	Migrated AAN: 2457	The Highland Council	The Highland Council	2021-01-01	2021-03-30	89	closed	MD-LOT	[unspecified - MD-LOT]	FALSE		2457_1	Impact Pile Driving	Other ([Unspecified - Migrated])	2021-01-01	2021-03-31	89											280																	2021-02-12
2457	Migrated AAN: 2457	The Highland Council	The Highland Council	2021-01-01	2021-03-30	89	closed	MD-LOT	[unspecified - MD-LOT]	FALSE		2457_1	Impact Pile Driving	Other ([Unspecified - Migrated])	2021-01-01	2021-03-31	89											280																	2021-02-12
2457	Migrated AAN: 2457	The Highland Council	The Highland Council	2021-01-01	2021-03-30	89	closed	MD-LOT	[unspecified - MD-LOT]	FALSE		2457_1	Impact Pile Driving	Other ([Unspecified - Migrated])	2021-01-01	2021-03-31	89											280																	2021-02-12
2713	Migrated AAN: 2713	Abpmer	Abpmer	2021-01-01	2021-08-13	225	closed	NRW	[unspecified - NRW]	FALSE		2713_1	Impact Pile Driving	Other ([Unspecified - Migrated])	2021-01-01	2021-08-14	225		223	198																									2021-02-12		223	198
2344	Migrated AAN: 2344	Hornsea Offshore Wind Farm Two (Orsted)	Hornsea Offshore Wind Farm Two (Orsted)	2021-01-01	2021-12-31	137	closed	MMO	[unspecified - MMO]	FALSE	The monopile foundation installation works are part of the construction of the Hornsea Project Two Offshore Wind Farm, consented under the awarded Development Consent Order and deemed Marine Licences. The works will take place between October 2020 and approximately December 2021. This proposed activity form covers the anticipated works in 2021. A separate form was submitted for 2020 (Activity Num…	2344_1	Impact Pile Driving	Mono	2021-01-01	2021-12-31	137		232	216								4000																	2021-02-11		232	216
2407	Migrated AAN: 2407	Premier Marinas	Premier Marinas	2021-01-01	2021-03-30	85	closed	MMO	MLA/2017/00259/2, L/2018/00100/3	FALSE	L/2018/00100/3 MLA/2017/00259/2 - the activity has been split across two proposed activity forms. This submission covers activity completed between 01-01-2021 and 31-03-2021. The previous activity is covered on activity form 2406	2407_1	Impact Pile Driving	Other ([Unspecified - Migrated])	2021-01-01	2021-03-31	85																												2021-02-11
2457	Migrated AAN: 2457	The Highland Council	The Highland Council	2021-01-01	2021-03-30	89	closed	MD-LOT	[unspecified - MD-LOT]	FALSE		2457_1	Impact Pile Driving	Other ([Unspecified - Migrated])	2021-01-01	2021-03-31	89											280																	2021-02-11
2457	Migrated AAN: 2457	The Highland Council	The Highland Council	2021-01-01	2021-03-30	89	closed	MD-LOT	[unspecified - MD-LOT]	FALSE		2457_1	Impact Pile Driving	Other ([Unspecified - Migrated])	2021-01-01	2021-03-31	89											280																	2021-02-11
2457	Migrated AAN: 2457	The Highland Council	The Highland Council	2021-01-01	2021-03-30	89	closed	MD-LOT	[unspecified - MD-LOT]	FALSE		2457_1	Impact Pile Driving	Other ([Unspecified - Migrated])	2021-01-01	2021-03-31	89											280																	2021-02-11
2457	Migrated AAN: 2457	The Highland Council	The Highland Council	2021-01-01	2021-03-30	89	closed	MD-LOT	[unspecified - MD-LOT]	FALSE		2457_1	Impact Pile Driving	Other ([Unspecified - Migrated])	2021-01-01	2021-03-31	89											280																	2021-02-11
2713	Migrated AAN: 2713	Abpmer	Abpmer	2021-01-01	2021-08-13	225	closed	NRW	[unspecified - NRW]	FALSE		2713_1	Impact Pile Driving	Other ([Unspecified - Migrated])	2021-01-01	2021-08-14	225		223	198																									2021-02-11		223	198
2407	Migrated AAN: 2407	Premier Marinas	Premier Marinas	2021-01-01	2021-03-30	85	closed	MMO	MLA/2017/00259/2, L/2018/00100/3	FALSE	L/2018/00100/3 MLA/2017/00259/2 - the activity has been split across two proposed activity forms. This submission covers activity completed between 01-01-2021 and 31-03-2021. The previous activity is covered on activity form 2406	2407_1	Impact Pile Driving	Other ([Unspecified - Migrated])	2021-01-01	2021-03-31	85																												2021-02-10
2407	Migrated AAN: 2407	Premier Marinas	Premier Marinas	2021-01-01	2021-03-30	85	closed	MMO	MLA/2017/00259/2, L/2018/00100/3	FALSE	L/2018/00100/3 MLA/2017/00259/2 - the activity has been split across two proposed activity forms. This submission covers activity completed between 01-01-2021 and 31-03-2021. The previous activity is covered on activity form 2406	2407_1	Impact Pile Driving	Other ([Unspecified - Migrated])	2021-01-01	2021-03-31	85																												2021-02-10
2457	Migrated AAN: 2457	The Highland Council	The Highland Council	2021-01-01	2021-03-30	89	closed	MD-LOT	[unspecified - MD-LOT]	FALSE		2457_1	Impact Pile Driving	Other ([Unspecified - Migrated])	2021-01-01	2021-03-31	89											280																	2021-02-10
2457	Migrated AAN: 2457	The Highland Council	The Highland Council	2021-01-01	2021-03-30	89	closed	MD-LOT	[unspecified - MD-LOT]	FALSE		2457_1	Impact Pile Driving	Other ([Unspecified - Migrated])	2021-01-01	2021-03-31	89											280																	2021-02-10
2457	Migrated AAN: 2457	The Highland Council	The Highland Council	2021-01-01	2021-03-30	89	closed	MD-LOT	[unspecified - MD-LOT]	FALSE		2457_1	Impact Pile Driving	Other ([Unspecified - Migrated])	2021-01-01	2021-03-31	89											280																	2021-02-10
2457	Migrated AAN: 2457	The Highland Council	The Highland Council	2021-01-01	2021-03-30	89	closed	MD-LOT	[unspecified - MD-LOT]	FALSE		2457_1	Impact Pile Driving	Other ([Unspecified - Migrated])	2021-01-01	2021-03-31	89											280																	2021-02-10
2713	Migrated AAN: 2713	Abpmer	Abpmer	2021-01-01	2021-08-13	225	closed	NRW	[unspecified - NRW]	FALSE		2713_1	Impact Pile Driving	Other ([Unspecified - Migrated])	2021-01-01	2021-08-14	225		223	198																									2021-02-10		223	198
2407	Migrated AAN: 2407	Premier Marinas	Premier Marinas	2021-01-01	2021-03-30	85	closed	MMO	MLA/2017/00259/2, L/2018/00100/3	FALSE	L/2018/00100/3 MLA/2017/00259/2 - the activity has been split across two proposed activity forms. This submission covers activity completed between 01-01-2021 and 31-03-2021. The previous activity is covered on activity form 2406	2407_1	Impact Pile Driving	Other ([Unspecified - Migrated])	2021-01-01	2021-03-31	85																												2021-02-09
2407	Migrated AAN: 2407	Premier Marinas	Premier Marinas	2021-01-01	2021-03-30	85	closed	MMO	MLA/2017/00259/2, L/2018/00100/3	FALSE	L/2018/00100/3 MLA/2017/00259/2 - the activity has been split across two proposed activity forms. This submission covers activity completed between 01-01-2021 and 31-03-2021. The previous activity is covered on activity form 2406	2407_1	Impact Pile Driving	Other ([Unspecified - Migrated])	2021-01-01	2021-03-31	85																												2021-02-09
2457	Migrated AAN: 2457	The Highland Council	The Highland Council	2021-01-01	2021-03-30	89	closed	MD-LOT	[unspecified - MD-LOT]	FALSE		2457_1	Impact Pile Driving	Other ([Unspecified - Migrated])	2021-01-01	2021-03-31	89											280																	2021-02-09
2457	Migrated AAN: 2457	The Highland Council	The Highland Council	2021-01-01	2021-03-30	89	closed	MD-LOT	[unspecified - MD-LOT]	FALSE		2457_1	Impact Pile Driving	Other ([Unspecified - Migrated])	2021-01-01	2021-03-31	89											280																	2021-02-09
2457	Migrated AAN: 2457	The Highland Council	The Highland Council	2021-01-01	2021-03-30	89	closed	MD-LOT	[unspecified - MD-LOT]	FALSE		2457_1	Impact Pile Driving	Other ([Unspecified - Migrated])	2021-01-01	2021-03-31	89											280																	2021-02-09
2457	Migrated AAN: 2457	The Highland Council	The Highland Council	2021-01-01	2021-03-30	89	closed	MD-LOT	[unspecified - MD-LOT]	FALSE		2457_1	Impact Pile Driving	Other ([Unspecified - Migrated])	2021-01-01	2021-03-31	89											280																	2021-02-09
2713	Migrated AAN: 2713	Abpmer	Abpmer	2021-01-01	2021-08-13	225	closed	NRW	[unspecified - NRW]	FALSE		2713_1	Impact Pile Driving	Other ([Unspecified - Migrated])	2021-01-01	2021-08-14	225		223	198																									2021-02-09		223	198
2407	Migrated AAN: 2407	Premier Marinas	Premier Marinas	2021-01-01	2021-03-30	85	closed	MMO	MLA/2017/00259/2, L/2018/00100/3	FALSE	L/2018/00100/3 MLA/2017/00259/2 - the activity has been split across two proposed activity forms. This submission covers activity completed between 01-01-2021 and 31-03-2021. The previous activity is covered on activity form 2406	2407_1	Impact Pile Driving	Other ([Unspecified - Migrated])	2021-01-01	2021-03-31	85																												2021-02-08
2433	Migrated AAN: 2433	Rj Mcleod	Rj Mcleod	2021-02-01	2021-06-29	94	closed	MD-LOT	06907/19/0	FALSE	Marine Construction Licence No: 06907/19/0. Tarbert Ferry Terminal Upgrades Marine (Scotland) Act 2010, Part 4 Marine Licensing The Marine Works (Environmental Impact Assessment) (Scotland) Regulations 2017 (as amended). Impact piling values given as worst case.	2433_1	Impact Pile Driving	Other ([Unspecified - Migrated])	2021-02-01	2021-06-30	94		205	181								150																	2021-02-08		205	181
2457	Migrated AAN: 2457	The Highland Council	The Highland Council	2021-01-01	2021-03-30	89	closed	MD-LOT	[unspecified - MD-LOT]	FALSE		2457_1	Impact Pile Driving	Other ([Unspecified - Migrated])	2021-01-01	2021-03-31	89											280																	2021-02-08
2457	Migrated AAN: 2457	The Highland Council	The Highland Council	2021-01-01	2021-03-30	89	closed	MD-LOT	[unspecified - MD-LOT]	FALSE		2457_1	Impact Pile Driving	Other ([Unspecified - Migrated])	2021-01-01	2021-03-31	89											280																	2021-02-08
2457	Migrated AAN: 2457	The Highland Council	The Highland Council	2021-01-01	2021-03-30	89	closed	MD-LOT	[unspecified - MD-LOT]	FALSE		2457_1	Impact Pile Driving	Other ([Unspecified - Migrated])	2021-01-01	2021-03-31	89											280																	2021-02-08
2457	Migrated AAN: 2457	The Highland Council	The Highland Council	2021-01-01	2021-03-30	89	closed	MD-LOT	[unspecified - MD-LOT]	FALSE		2457_1	Impact Pile Driving	Other ([Unspecified - Migrated])	2021-01-01	2021-03-31	89											280																	2021-02-08
2713	Migrated AAN: 2713	Abpmer	Abpmer	2021-01-01	2021-08-13	225	closed	NRW	[unspecified - NRW]	FALSE		2713_1	Impact Pile Driving	Other ([Unspecified - Migrated])	2021-01-01	2021-08-14	225		223	198																									2021-02-08		223	198
2457	Migrated AAN: 2457	The Highland Council	The Highland Council	2021-01-01	2021-03-30	89	closed	MD-LOT	[unspecified - MD-LOT]	FALSE		2457_1	Impact Pile Driving	Other ([Unspecified - Migrated])	2021-01-01	2021-03-31	89											280																	2021-02-07
2457	Migrated AAN: 2457	The Highland Council	The Highland Council	2021-01-01	2021-03-30	89	closed	MD-LOT	[unspecified - MD-LOT]	FALSE		2457_1	Impact Pile Driving	Other ([Unspecified - Migrated])	2021-01-01	2021-03-31	89											280																	2021-02-07
2457	Migrated AAN: 2457	The Highland Council	The Highland Council	2021-01-01	2021-03-30	89	closed	MD-LOT	[unspecified - MD-LOT]	FALSE		2457_1	Impact Pile Driving	Other ([Unspecified - Migrated])	2021-01-01	2021-03-31	89											280																	2021-02-07
2457	Migrated AAN: 2457	The Highland Council	The Highland Council	2021-01-01	2021-03-30	89	closed	MD-LOT	[unspecified - MD-LOT]	FALSE		2457_1	Impact Pile Driving	Other ([Unspecified - Migrated])	2021-01-01	2021-03-31	89											280																	2021-02-07
2457	Migrated AAN: 2457	The Highland Council	The Highland Council	2021-01-01	2021-03-30	89	closed	MD-LOT	[unspecified - MD-LOT]	FALSE		2457_1	Impact Pile Driving	Other ([Unspecified - Migrated])	2021-01-01	2021-03-31	89											280																	2021-02-06
2457	Migrated AAN: 2457	The Highland Council	The Highland Council	2021-01-01	2021-03-30	89	closed	MD-LOT	[unspecified - MD-LOT]	FALSE		2457_1	Impact Pile Driving	Other ([Unspecified - Migrated])	2021-01-01	2021-03-31	89											280																	2021-02-06
2457	Migrated AAN: 2457	The Highland Council	The Highland Council	2021-01-01	2021-03-30	89	closed	MD-LOT	[unspecified - MD-LOT]	FALSE		2457_1	Impact Pile Driving	Other ([Unspecified - Migrated])	2021-01-01	2021-03-31	89											280																	2021-02-06
2457	Migrated AAN: 2457	The Highland Council	The Highland Council	2021-01-01	2021-03-30	89	closed	MD-LOT	[unspecified - MD-LOT]	FALSE		2457_1	Impact Pile Driving	Other ([Unspecified - Migrated])	2021-01-01	2021-03-31	89											280																	2021-02-06
2713	Migrated AAN: 2713	Abpmer	Abpmer	2021-01-01	2021-08-13	225	closed	NRW	[unspecified - NRW]	FALSE		2713_1	Impact Pile Driving	Other ([Unspecified - Migrated])	2021-01-01	2021-08-14	225		223	198																									2021-02-06		223	198
2457	Migrated AAN: 2457	The Highland Council	The Highland Council	2021-01-01	2021-03-30	89	closed	MD-LOT	[unspecified - MD-LOT]	FALSE		2457_1	Impact Pile Driving	Other ([Unspecified - Migrated])	2021-01-01	2021-03-31	89											280																	2021-02-05
2457	Migrated AAN: 2457	The Highland Council	The Highland Council	2021-01-01	2021-03-30	89	closed	MD-LOT	[unspecified - MD-LOT]	FALSE		2457_1	Impact Pile Driving	Other ([Unspecified - Migrated])	2021-01-01	2021-03-31	89											280																	2021-02-05
2457	Migrated AAN: 2457	The Highland Council	The Highland Council	2021-01-01	2021-03-30	89	closed	MD-LOT	[unspecified - MD-LOT]	FALSE		2457_1	Impact Pile Driving	Other ([Unspecified - Migrated])	2021-01-01	2021-03-31	89											280																	2021-02-05
2457	Migrated AAN: 2457	The Highland Council	The Highland Council	2021-01-01	2021-03-30	89	closed	MD-LOT	[unspecified - MD-LOT]	FALSE		2457_1	Impact Pile Driving	Other ([Unspecified - Migrated])	2021-01-01	2021-03-31	89											280																	2021-02-05
2713	Migrated AAN: 2713	Abpmer	Abpmer	2021-01-01	2021-08-13	225	closed	NRW	[unspecified - NRW]	FALSE		2713_1	Impact Pile Driving	Other ([Unspecified - Migrated])	2021-01-01	2021-08-14	225		223	198																									2021-02-05		223	198
2457	Migrated AAN: 2457	The Highland Council	The Highland Council	2021-01-01	2021-03-30	89	closed	MD-LOT	[unspecified - MD-LOT]	FALSE		2457_1	Impact Pile Driving	Other ([Unspecified - Migrated])	2021-01-01	2021-03-31	89											280																	2021-02-04
2457	Migrated AAN: 2457	The Highland Council	The Highland Council	2021-01-01	2021-03-30	89	closed	MD-LOT	[unspecified - MD-LOT]	FALSE		2457_1	Impact Pile Driving	Other ([Unspecified - Migrated])	2021-01-01	2021-03-31	89											280																	2021-02-04
2457	Migrated AAN: 2457	The Highland Council	The Highland Council	2021-01-01	2021-03-30	89	closed	MD-LOT	[unspecified - MD-LOT]	FALSE		2457_1	Impact Pile Driving	Other ([Unspecified - Migrated])	2021-01-01	2021-03-31	89											280																	2021-02-04
2457	Migrated AAN: 2457	The Highland Council	The Highland Council	2021-01-01	2021-03-30	89	closed	MD-LOT	[unspecified - MD-LOT]	FALSE		2457_1	Impact Pile Driving	Other ([Unspecified - Migrated])	2021-01-01	2021-03-31	89											280																	2021-02-04
2713	Migrated AAN: 2713	Abpmer	Abpmer	2021-01-01	2021-08-13	225	closed	NRW	[unspecified - NRW]	FALSE		2713_1	Impact Pile Driving	Other ([Unspecified - Migrated])	2021-01-01	2021-08-14	225		223	198																									2021-02-04		223	198
2407	Migrated AAN: 2407	Premier Marinas	Premier Marinas	2021-01-01	2021-03-30	85	closed	MMO	MLA/2017/00259/2, L/2018/00100/3	FALSE	L/2018/00100/3 MLA/2017/00259/2 - the activity has been split across two proposed activity forms. This submission covers activity completed between 01-01-2021 and 31-03-2021. The previous activity is covered on activity form 2406	2407_1	Impact Pile Driving	Other ([Unspecified - Migrated])	2021-01-01	2021-03-31	85																												2021-02-03
2457	Migrated AAN: 2457	The Highland Council	The Highland Council	2021-01-01	2021-03-30	89	closed	MD-LOT	[unspecified - MD-LOT]	FALSE		2457_1	Impact Pile Driving	Other ([Unspecified - Migrated])	2021-01-01	2021-03-31	89											280																	2021-02-03
2457	Migrated AAN: 2457	The Highland Council	The Highland Council	2021-01-01	2021-03-30	89	closed	MD-LOT	[unspecified - MD-LOT]	FALSE		2457_1	Impact Pile Driving	Other ([Unspecified - Migrated])	2021-01-01	2021-03-31	89											280																	2021-02-03
2457	Migrated AAN: 2457	The Highland Council	The Highland Council	2021-01-01	2021-03-30	89	closed	MD-LOT	[unspecified - MD-LOT]	FALSE		2457_1	Impact Pile Driving	Other ([Unspecified - Migrated])	2021-01-01	2021-03-31	89											280																	2021-02-03
2457	Migrated AAN: 2457	The Highland Council	The Highland Council	2021-01-01	2021-03-30	89	closed	MD-LOT	[unspecified - MD-LOT]	FALSE		2457_1	Impact Pile Driving	Other ([Unspecified - Migrated])	2021-01-01	2021-03-31	89											280																	2021-02-03
2713	Migrated AAN: 2713	Abpmer	Abpmer	2021-01-01	2021-08-13	225	closed	NRW	[unspecified - NRW]	FALSE		2713_1	Impact Pile Driving	Other ([Unspecified - Migrated])	2021-01-01	2021-08-14	225		223	198																									2021-02-03		223	198
2407	Migrated AAN: 2407	Premier Marinas	Premier Marinas	2021-01-01	2021-03-30	85	closed	MMO	MLA/2017/00259/2, L/2018/00100/3	FALSE	L/2018/00100/3 MLA/2017/00259/2 - the activity has been split across two proposed activity forms. This submission covers activity completed between 01-01-2021 and 31-03-2021. The previous activity is covered on activity form 2406	2407_1	Impact Pile Driving	Other ([Unspecified - Migrated])	2021-01-01	2021-03-31	85																												2021-02-02
2407	Migrated AAN: 2407	Premier Marinas	Premier Marinas	2021-01-01	2021-03-30	85	closed	MMO	MLA/2017/00259/2, L/2018/00100/3	FALSE	L/2018/00100/3 MLA/2017/00259/2 - the activity has been split across two proposed activity forms. This submission covers activity completed between 01-01-2021 and 31-03-2021. The previous activity is covered on activity form 2406	2407_1	Impact Pile Driving	Other ([Unspecified - Migrated])	2021-01-01	2021-03-31	85																												2021-02-02
2407	Migrated AAN: 2407	Premier Marinas	Premier Marinas	2021-01-01	2021-03-30	85	closed	MMO	MLA/2017/00259/2, L/2018/00100/3	FALSE	L/2018/00100/3 MLA/2017/00259/2 - the activity has been split across two proposed activity forms. This submission covers activity completed between 01-01-2021 and 31-03-2021. The previous activity is covered on activity form 2406	2407_1	Impact Pile Driving	Other ([Unspecified - Migrated])	2021-01-01	2021-03-31	85																												2021-02-02
2433	Migrated AAN: 2433	Rj Mcleod	Rj Mcleod	2021-02-01	2021-06-29	94	closed	MD-LOT	06907/19/0	FALSE	Marine Construction Licence No: 06907/19/0. Tarbert Ferry Terminal Upgrades Marine (Scotland) Act 2010, Part 4 Marine Licensing The Marine Works (Environmental Impact Assessment) (Scotland) Regulations 2017 (as amended). Impact piling values given as worst case.	2433_1	Impact Pile Driving	Other ([Unspecified - Migrated])	2021-02-01	2021-06-30	94		205	181								150																	2021-02-02		205	181
2457	Migrated AAN: 2457	The Highland Council	The Highland Council	2021-01-01	2021-03-30	89	closed	MD-LOT	[unspecified - MD-LOT]	FALSE		2457_1	Impact Pile Driving	Other ([Unspecified - Migrated])	2021-01-01	2021-03-31	89											280																	2021-02-02
2457	Migrated AAN: 2457	The Highland Council	The Highland Council	2021-01-01	2021-03-30	89	closed	MD-LOT	[unspecified - MD-LOT]	FALSE		2457_1	Impact Pile Driving	Other ([Unspecified - Migrated])	2021-01-01	2021-03-31	89											280																	2021-02-02
2457	Migrated AAN: 2457	The Highland Council	The Highland Council	2021-01-01	2021-03-30	89	closed	MD-LOT	[unspecified - MD-LOT]	FALSE		2457_1	Impact Pile Driving	Other ([Unspecified - Migrated])	2021-01-01	2021-03-31	89											280																	2021-02-02
2457	Migrated AAN: 2457	The Highland Council	The Highland Council	2021-01-01	2021-03-30	89	closed	MD-LOT	[unspecified - MD-LOT]	FALSE		2457_1	Impact Pile Driving	Other ([Unspecified - Migrated])	2021-01-01	2021-03-31	89											280																	2021-02-02
2713	Migrated AAN: 2713	Abpmer	Abpmer	2021-01-01	2021-08-13	225	closed	NRW	[unspecified - NRW]	FALSE		2713_1	Impact Pile Driving	Other ([Unspecified - Migrated])	2021-01-01	2021-08-14	225		223	198																									2021-02-02		223	198
2344	Migrated AAN: 2344	Hornsea Offshore Wind Farm Two (Orsted)	Hornsea Offshore Wind Farm Two (Orsted)	2021-01-01	2021-12-31	137	closed	MMO	[unspecified - MMO]	FALSE	The monopile foundation installation works are part of the construction of the Hornsea Project Two Offshore Wind Farm, consented under the awarded Development Consent Order and deemed Marine Licences. The works will take place between October 2020 and approximately December 2021. This proposed activity form covers the anticipated works in 2021. A separate form was submitted for 2020 (Activity Num…	2344_1	Impact Pile Driving	Mono	2021-01-01	2021-12-31	137		232	216								4000																	2021-02-01		232	216
2457	Migrated AAN: 2457	The Highland Council	The Highland Council	2021-01-01	2021-03-30	89	closed	MD-LOT	[unspecified - MD-LOT]	FALSE		2457_1	Impact Pile Driving	Other ([Unspecified - Migrated])	2021-01-01	2021-03-31	89											280																	2021-02-01
2457	Migrated AAN: 2457	The Highland Council	The Highland Council	2021-01-01	2021-03-30	89	closed	MD-LOT	[unspecified - MD-LOT]	FALSE		2457_1	Impact Pile Driving	Other ([Unspecified - Migrated])	2021-01-01	2021-03-31	89											280																	2021-02-01
2457	Migrated AAN: 2457	The Highland Council	The Highland Council	2021-01-01	2021-03-30	89	closed	MD-LOT	[unspecified - MD-LOT]	FALSE		2457_1	Impact Pile Driving	Other ([Unspecified - Migrated])	2021-01-01	2021-03-31	89											280																	2021-02-01
2457	Migrated AAN: 2457	The Highland Council	The Highland Council	2021-01-01	2021-03-30	89	closed	MD-LOT	[unspecified - MD-LOT]	FALSE		2457_1	Impact Pile Driving	Other ([Unspecified - Migrated])	2021-01-01	2021-03-31	89											280																	2021-02-01
2713	Migrated AAN: 2713	Abpmer	Abpmer	2021-01-01	2021-08-13	225	closed	NRW	[unspecified - NRW]	FALSE		2713_1	Impact Pile Driving	Other ([Unspecified - Migrated])	2021-01-01	2021-08-14	225		223	198																									2021-02-01		223	198
2344	Migrated AAN: 2344	Hornsea Offshore Wind Farm Two (Orsted)	Hornsea Offshore Wind Farm Two (Orsted)	2021-01-01	2021-12-31	137	closed	MMO	[unspecified - MMO]	FALSE	The monopile foundation installation works are part of the construction of the Hornsea Project Two Offshore Wind Farm, consented under the awarded Development Consent Order and deemed Marine Licences. The works will take place between October 2020 and approximately December 2021. This proposed activity form covers the anticipated works in 2021. A separate form was submitted for 2020 (Activity Num…	2344_1	Impact Pile Driving	Mono	2021-01-01	2021-12-31	137		232	216								4000																	2021-01-31		232	216
2457	Migrated AAN: 2457	The Highland Council	The Highland Council	2021-01-01	2021-03-30	89	closed	MD-LOT	[unspecified - MD-LOT]	FALSE		2457_1	Impact Pile Driving	Other ([Unspecified - Migrated])	2021-01-01	2021-03-31	89											280																	2021-01-31
2457	Migrated AAN: 2457	The Highland Council	The Highland Council	2021-01-01	2021-03-30	89	closed	MD-LOT	[unspecified - MD-LOT]	FALSE		2457_1	Impact Pile Driving	Other ([Unspecified - Migrated])	2021-01-01	2021-03-31	89											280																	2021-01-31
2457	Migrated AAN: 2457	The Highland Council	The Highland Council	2021-01-01	2021-03-30	89	closed	MD-LOT	[unspecified - MD-LOT]	FALSE		2457_1	Impact Pile Driving	Other ([Unspecified - Migrated])	2021-01-01	2021-03-31	89											280																	2021-01-31
2457	Migrated AAN: 2457	The Highland Council	The Highland Council	2021-01-01	2021-03-30	89	closed	MD-LOT	[unspecified - MD-LOT]	FALSE		2457_1	Impact Pile Driving	Other ([Unspecified - Migrated])	2021-01-01	2021-03-31	89											280																	2021-01-31
2457	Migrated AAN: 2457	The Highland Council	The Highland Council	2021-01-01	2021-03-30	89	closed	MD-LOT	[unspecified - MD-LOT]	FALSE		2457_1	Impact Pile Driving	Other ([Unspecified - Migrated])	2021-01-01	2021-03-31	89											280																	2021-01-30
2457	Migrated AAN: 2457	The Highland Council	The Highland Council	2021-01-01	2021-03-30	89	closed	MD-LOT	[unspecified - MD-LOT]	FALSE		2457_1	Impact Pile Driving	Other ([Unspecified - Migrated])	2021-01-01	2021-03-31	89											280																	2021-01-30
2457	Migrated AAN: 2457	The Highland Council	The Highland Council	2021-01-01	2021-03-30	89	closed	MD-LOT	[unspecified - MD-LOT]	FALSE		2457_1	Impact Pile Driving	Other ([Unspecified - Migrated])	2021-01-01	2021-03-31	89											280																	2021-01-30
2457	Migrated AAN: 2457	The Highland Council	The Highland Council	2021-01-01	2021-03-30	89	closed	MD-LOT	[unspecified - MD-LOT]	FALSE		2457_1	Impact Pile Driving	Other ([Unspecified - Migrated])	2021-01-01	2021-03-31	89											280																	2021-01-30
2713	Migrated AAN: 2713	Abpmer	Abpmer	2021-01-01	2021-08-13	225	closed	NRW	[unspecified - NRW]	FALSE		2713_1	Impact Pile Driving	Other ([Unspecified - Migrated])	2021-01-01	2021-08-14	225		223	198																									2021-01-30		223	198
2457	Migrated AAN: 2457	The Highland Council	The Highland Council	2021-01-01	2021-03-30	89	closed	MD-LOT	[unspecified - MD-LOT]	FALSE		2457_1	Impact Pile Driving	Other ([Unspecified - Migrated])	2021-01-01	2021-03-31	89											280																	2021-01-29
2457	Migrated AAN: 2457	The Highland Council	The Highland Council	2021-01-01	2021-03-30	89	closed	MD-LOT	[unspecified - MD-LOT]	FALSE		2457_1	Impact Pile Driving	Other ([Unspecified - Migrated])	2021-01-01	2021-03-31	89											280																	2021-01-29
2457	Migrated AAN: 2457	The Highland Council	The Highland Council	2021-01-01	2021-03-30	89	closed	MD-LOT	[unspecified - MD-LOT]	FALSE		2457_1	Impact Pile Driving	Other ([Unspecified - Migrated])	2021-01-01	2021-03-31	89											280																	2021-01-29
2457	Migrated AAN: 2457	The Highland Council	The Highland Council	2021-01-01	2021-03-30	89	closed	MD-LOT	[unspecified - MD-LOT]	FALSE		2457_1	Impact Pile Driving	Other ([Unspecified - Migrated])	2021-01-01	2021-03-31	89											280																	2021-01-29
2713	Migrated AAN: 2713	Abpmer	Abpmer	2021-01-01	2021-08-13	225	closed	NRW	[unspecified - NRW]	FALSE		2713_1	Impact Pile Driving	Other ([Unspecified - Migrated])	2021-01-01	2021-08-14	225		223	198																									2021-01-29		223	198
2344	Migrated AAN: 2344	Hornsea Offshore Wind Farm Two (Orsted)	Hornsea Offshore Wind Farm Two (Orsted)	2021-01-01	2021-12-31	137	closed	MMO	[unspecified - MMO]	FALSE	The monopile foundation installation works are part of the construction of the Hornsea Project Two Offshore Wind Farm, consented under the awarded Development Consent Order and deemed Marine Licences. The works will take place between October 2020 and approximately December 2021. This proposed activity form covers the anticipated works in 2021. A separate form was submitted for 2020 (Activity Num…	2344_1	Impact Pile Driving	Mono	2021-01-01	2021-12-31	137		232	216								4000																	2021-01-28		232	216
2457	Migrated AAN: 2457	The Highland Council	The Highland Council	2021-01-01	2021-03-30	89	closed	MD-LOT	[unspecified - MD-LOT]	FALSE		2457_1	Impact Pile Driving	Other ([Unspecified - Migrated])	2021-01-01	2021-03-31	89											280																	2021-01-28
2457	Migrated AAN: 2457	The Highland Council	The Highland Council	2021-01-01	2021-03-30	89	closed	MD-LOT	[unspecified - MD-LOT]	FALSE		2457_1	Impact Pile Driving	Other ([Unspecified - Migrated])	2021-01-01	2021-03-31	89											280																	2021-01-28
2457	Migrated AAN: 2457	The Highland Council	The Highland Council	2021-01-01	2021-03-30	89	closed	MD-LOT	[unspecified - MD-LOT]	FALSE		2457_1	Impact Pile Driving	Other ([Unspecified - Migrated])	2021-01-01	2021-03-31	89											280																	2021-01-28
2457	Migrated AAN: 2457	The Highland Council	The Highland Council	2021-01-01	2021-03-30	89	closed	MD-LOT	[unspecified - MD-LOT]	FALSE		2457_1	Impact Pile Driving	Other ([Unspecified - Migrated])	2021-01-01	2021-03-31	89											280																	2021-01-28
2713	Migrated AAN: 2713	Abpmer	Abpmer	2021-01-01	2021-08-13	225	closed	NRW	[unspecified - NRW]	FALSE		2713_1	Impact Pile Driving	Other ([Unspecified - Migrated])	2021-01-01	2021-08-14	225		223	198																									2021-01-28		223	198
2407	Migrated AAN: 2407	Premier Marinas	Premier Marinas	2021-01-01	2021-03-30	85	closed	MMO	MLA/2017/00259/2, L/2018/00100/3	FALSE	L/2018/00100/3 MLA/2017/00259/2 - the activity has been split across two proposed activity forms. This submission covers activity completed between 01-01-2021 and 31-03-2021. The previous activity is covered on activity form 2406	2407_1	Impact Pile Driving	Other ([Unspecified - Migrated])	2021-01-01	2021-03-31	85																												2021-01-27
2407	Migrated AAN: 2407	Premier Marinas	Premier Marinas	2021-01-01	2021-03-30	85	closed	MMO	MLA/2017/00259/2, L/2018/00100/3	FALSE	L/2018/00100/3 MLA/2017/00259/2 - the activity has been split across two proposed activity forms. This submission covers activity completed between 01-01-2021 and 31-03-2021. The previous activity is covered on activity form 2406	2407_1	Impact Pile Driving	Other ([Unspecified - Migrated])	2021-01-01	2021-03-31	85																												2021-01-27
2457	Migrated AAN: 2457	The Highland Council	The Highland Council	2021-01-01	2021-03-30	89	closed	MD-LOT	[unspecified - MD-LOT]	FALSE		2457_1	Impact Pile Driving	Other ([Unspecified - Migrated])	2021-01-01	2021-03-31	89											280																	2021-01-27
2457	Migrated AAN: 2457	The Highland Council	The Highland Council	2021-01-01	2021-03-30	89	closed	MD-LOT	[unspecified - MD-LOT]	FALSE		2457_1	Impact Pile Driving	Other ([Unspecified - Migrated])	2021-01-01	2021-03-31	89											280																	2021-01-27
2457	Migrated AAN: 2457	The Highland Council	The Highland Council	2021-01-01	2021-03-30	89	closed	MD-LOT	[unspecified - MD-LOT]	FALSE		2457_1	Impact Pile Driving	Other ([Unspecified - Migrated])	2021-01-01	2021-03-31	89											280																	2021-01-27
2457	Migrated AAN: 2457	The Highland Council	The Highland Council	2021-01-01	2021-03-30	89	closed	MD-LOT	[unspecified - MD-LOT]	FALSE		2457_1	Impact Pile Driving	Other ([Unspecified - Migrated])	2021-01-01	2021-03-31	89											280																	2021-01-27
2713	Migrated AAN: 2713	Abpmer	Abpmer	2021-01-01	2021-08-13	225	closed	NRW	[unspecified - NRW]	FALSE		2713_1	Impact Pile Driving	Other ([Unspecified - Migrated])	2021-01-01	2021-08-14	225		223	198																									2021-01-27		223	198
2344	Migrated AAN: 2344	Hornsea Offshore Wind Farm Two (Orsted)	Hornsea Offshore Wind Farm Two (Orsted)	2021-01-01	2021-12-31	137	closed	MMO	[unspecified - MMO]	FALSE	The monopile foundation installation works are part of the construction of the Hornsea Project Two Offshore Wind Farm, consented under the awarded Development Consent Order and deemed Marine Licences. The works will take place between October 2020 and approximately December 2021. This proposed activity form covers the anticipated works in 2021. A separate form was submitted for 2020 (Activity Num…	2344_1	Impact Pile Driving	Mono	2021-01-01	2021-12-31	137		232	216								4000																	2021-01-26		232	216
2407	Migrated AAN: 2407	Premier Marinas	Premier Marinas	2021-01-01	2021-03-30	85	closed	MMO	MLA/2017/00259/2, L/2018/00100/3	FALSE	L/2018/00100/3 MLA/2017/00259/2 - the activity has been split across two proposed activity forms. This submission covers activity completed between 01-01-2021 and 31-03-2021. The previous activity is covered on activity form 2406	2407_1	Impact Pile Driving	Other ([Unspecified - Migrated])	2021-01-01	2021-03-31	85																												2021-01-26
2457	Migrated AAN: 2457	The Highland Council	The Highland Council	2021-01-01	2021-03-30	89	closed	MD-LOT	[unspecified - MD-LOT]	FALSE		2457_1	Impact Pile Driving	Other ([Unspecified - Migrated])	2021-01-01	2021-03-31	89											280																	2021-01-26
2457	Migrated AAN: 2457	The Highland Council	The Highland Council	2021-01-01	2021-03-30	89	closed	MD-LOT	[unspecified - MD-LOT]	FALSE		2457_1	Impact Pile Driving	Other ([Unspecified - Migrated])	2021-01-01	2021-03-31	89											280																	2021-01-26
2457	Migrated AAN: 2457	The Highland Council	The Highland Council	2021-01-01	2021-03-30	89	closed	MD-LOT	[unspecified - MD-LOT]	FALSE		2457_1	Impact Pile Driving	Other ([Unspecified - Migrated])	2021-01-01	2021-03-31	89											280																	2021-01-26
2457	Migrated AAN: 2457	The Highland Council	The Highland Council	2021-01-01	2021-03-30	89	closed	MD-LOT	[unspecified - MD-LOT]	FALSE		2457_1	Impact Pile Driving	Other ([Unspecified - Migrated])	2021-01-01	2021-03-31	89											280																	2021-01-26
2713	Migrated AAN: 2713	Abpmer	Abpmer	2021-01-01	2021-08-13	225	closed	NRW	[unspecified - NRW]	FALSE		2713_1	Impact Pile Driving	Other ([Unspecified - Migrated])	2021-01-01	2021-08-14	225		223	198																									2021-01-26		223	198
2457	Migrated AAN: 2457	The Highland Council	The Highland Council	2021-01-01	2021-03-30	89	closed	MD-LOT	[unspecified - MD-LOT]	FALSE		2457_1	Impact Pile Driving	Other ([Unspecified - Migrated])	2021-01-01	2021-03-31	89											280																	2021-01-25
2457	Migrated AAN: 2457	The Highland Council	The Highland Council	2021-01-01	2021-03-30	89	closed	MD-LOT	[unspecified - MD-LOT]	FALSE		2457_1	Impact Pile Driving	Other ([Unspecified - Migrated])	2021-01-01	2021-03-31	89											280																	2021-01-25
2457	Migrated AAN: 2457	The Highland Council	The Highland Council	2021-01-01	2021-03-30	89	closed	MD-LOT	[unspecified - MD-LOT]	FALSE		2457_1	Impact Pile Driving	Other ([Unspecified - Migrated])	2021-01-01	2021-03-31	89											280																	2021-01-25
2457	Migrated AAN: 2457	The Highland Council	The Highland Council	2021-01-01	2021-03-30	89	closed	MD-LOT	[unspecified - MD-LOT]	FALSE		2457_1	Impact Pile Driving	Other ([Unspecified - Migrated])	2021-01-01	2021-03-31	89											280																	2021-01-25
2713	Migrated AAN: 2713	Abpmer	Abpmer	2021-01-01	2021-08-13	225	closed	NRW	[unspecified - NRW]	FALSE		2713_1	Impact Pile Driving	Other ([Unspecified - Migrated])	2021-01-01	2021-08-14	225		223	198																									2021-01-25		223	198
2344	Migrated AAN: 2344	Hornsea Offshore Wind Farm Two (Orsted)	Hornsea Offshore Wind Farm Two (Orsted)	2021-01-01	2021-12-31	137	closed	MMO	[unspecified - MMO]	FALSE	The monopile foundation installation works are part of the construction of the Hornsea Project Two Offshore Wind Farm, consented under the awarded Development Consent Order and deemed Marine Licences. The works will take place between October 2020 and approximately December 2021. This proposed activity form covers the anticipated works in 2021. A separate form was submitted for 2020 (Activity Num…	2344_1	Impact Pile Driving	Mono	2021-01-01	2021-12-31	137		232	216								4000																	2021-01-24		232	216
2457	Migrated AAN: 2457	The Highland Council	The Highland Council	2021-01-01	2021-03-30	89	closed	MD-LOT	[unspecified - MD-LOT]	FALSE		2457_1	Impact Pile Driving	Other ([Unspecified - Migrated])	2021-01-01	2021-03-31	89											280																	2021-01-24
2457	Migrated AAN: 2457	The Highland Council	The Highland Council	2021-01-01	2021-03-30	89	closed	MD-LOT	[unspecified - MD-LOT]	FALSE		2457_1	Impact Pile Driving	Other ([Unspecified - Migrated])	2021-01-01	2021-03-31	89											280																	2021-01-24
2457	Migrated AAN: 2457	The Highland Council	The Highland Council	2021-01-01	2021-03-30	89	closed	MD-LOT	[unspecified - MD-LOT]	FALSE		2457_1	Impact Pile Driving	Other ([Unspecified - Migrated])	2021-01-01	2021-03-31	89											280																	2021-01-24
2457	Migrated AAN: 2457	The Highland Council	The Highland Council	2021-01-01	2021-03-30	89	closed	MD-LOT	[unspecified - MD-LOT]	FALSE		2457_1	Impact Pile Driving	Other ([Unspecified - Migrated])	2021-01-01	2021-03-31	89											280																	2021-01-24
2457	Migrated AAN: 2457	The Highland Council	The Highland Council	2021-01-01	2021-03-30	89	closed	MD-LOT	[unspecified - MD-LOT]	FALSE		2457_1	Impact Pile Driving	Other ([Unspecified - Migrated])	2021-01-01	2021-03-31	89											280																	2021-01-23
2457	Migrated AAN: 2457	The Highland Council	The Highland Council	2021-01-01	2021-03-30	89	closed	MD-LOT	[unspecified - MD-LOT]	FALSE		2457_1	Impact Pile Driving	Other ([Unspecified - Migrated])	2021-01-01	2021-03-31	89											280																	2021-01-23
2457	Migrated AAN: 2457	The Highland Council	The Highland Council	2021-01-01	2021-03-30	89	closed	MD-LOT	[unspecified - MD-LOT]	FALSE		2457_1	Impact Pile Driving	Other ([Unspecified - Migrated])	2021-01-01	2021-03-31	89											280																	2021-01-23
2457	Migrated AAN: 2457	The Highland Council	The Highland Council	2021-01-01	2021-03-30	89	closed	MD-LOT	[unspecified - MD-LOT]	FALSE		2457_1	Impact Pile Driving	Other ([Unspecified - Migrated])	2021-01-01	2021-03-31	89											280																	2021-01-23
2713	Migrated AAN: 2713	Abpmer	Abpmer	2021-01-01	2021-08-13	225	closed	NRW	[unspecified - NRW]	FALSE		2713_1	Impact Pile Driving	Other ([Unspecified - Migrated])	2021-01-01	2021-08-14	225		223	198																									2021-01-23		223	198
2407	Migrated AAN: 2407	Premier Marinas	Premier Marinas	2021-01-01	2021-03-30	85	closed	MMO	MLA/2017/00259/2, L/2018/00100/3	FALSE	L/2018/00100/3 MLA/2017/00259/2 - the activity has been split across two proposed activity forms. This submission covers activity completed between 01-01-2021 and 31-03-2021. The previous activity is covered on activity form 2406	2407_1	Impact Pile Driving	Other ([Unspecified - Migrated])	2021-01-01	2021-03-31	85																												2021-01-22
2457	Migrated AAN: 2457	The Highland Council	The Highland Council	2021-01-01	2021-03-30	89	closed	MD-LOT	[unspecified - MD-LOT]	FALSE		2457_1	Impact Pile Driving	Other ([Unspecified - Migrated])	2021-01-01	2021-03-31	89											280																	2021-01-22
2457	Migrated AAN: 2457	The Highland Council	The Highland Council	2021-01-01	2021-03-30	89	closed	MD-LOT	[unspecified - MD-LOT]	FALSE		2457_1	Impact Pile Driving	Other ([Unspecified - Migrated])	2021-01-01	2021-03-31	89											280																	2021-01-22
2457	Migrated AAN: 2457	The Highland Council	The Highland Council	2021-01-01	2021-03-30	89	closed	MD-LOT	[unspecified - MD-LOT]	FALSE		2457_1	Impact Pile Driving	Other ([Unspecified - Migrated])	2021-01-01	2021-03-31	89											280																	2021-01-22
2457	Migrated AAN: 2457	The Highland Council	The Highland Council	2021-01-01	2021-03-30	89	closed	MD-LOT	[unspecified - MD-LOT]	FALSE		2457_1	Impact Pile Driving	Other ([Unspecified - Migrated])	2021-01-01	2021-03-31	89											280																	2021-01-22
2713	Migrated AAN: 2713	Abpmer	Abpmer	2021-01-01	2021-08-13	225	closed	NRW	[unspecified - NRW]	FALSE		2713_1	Impact Pile Driving	Other ([Unspecified - Migrated])	2021-01-01	2021-08-14	225		223	198																									2021-01-22		223	198
2457	Migrated AAN: 2457	The Highland Council	The Highland Council	2021-01-01	2021-03-30	89	closed	MD-LOT	[unspecified - MD-LOT]	FALSE		2457_1	Impact Pile Driving	Other ([Unspecified - Migrated])	2021-01-01	2021-03-31	89											280																	2021-01-21
2457	Migrated AAN: 2457	The Highland Council	The Highland Council	2021-01-01	2021-03-30	89	closed	MD-LOT	[unspecified - MD-LOT]	FALSE		2457_1	Impact Pile Driving	Other ([Unspecified - Migrated])	2021-01-01	2021-03-31	89											280																	2021-01-21
2457	Migrated AAN: 2457	The Highland Council	The Highland Council	2021-01-01	2021-03-30	89	closed	MD-LOT	[unspecified - MD-LOT]	FALSE		2457_1	Impact Pile Driving	Other ([Unspecified - Migrated])	2021-01-01	2021-03-31	89											280																	2021-01-21
2457	Migrated AAN: 2457	The Highland Council	The Highland Council	2021-01-01	2021-03-30	89	closed	MD-LOT	[unspecified - MD-LOT]	FALSE		2457_1	Impact Pile Driving	Other ([Unspecified - Migrated])	2021-01-01	2021-03-31	89											280																	2021-01-21
2713	Migrated AAN: 2713	Abpmer	Abpmer	2021-01-01	2021-08-13	225	closed	NRW	[unspecified - NRW]	FALSE		2713_1	Impact Pile Driving	Other ([Unspecified - Migrated])	2021-01-01	2021-08-14	225		223	198																									2021-01-21		223	198
2457	Migrated AAN: 2457	The Highland Council	The Highland Council	2021-01-01	2021-03-30	89	closed	MD-LOT	[unspecified - MD-LOT]	FALSE		2457_1	Impact Pile Driving	Other ([Unspecified - Migrated])	2021-01-01	2021-03-31	89											280																	2021-01-20
2457	Migrated AAN: 2457	The Highland Council	The Highland Council	2021-01-01	2021-03-30	89	closed	MD-LOT	[unspecified - MD-LOT]	FALSE		2457_1	Impact Pile Driving	Other ([Unspecified - Migrated])	2021-01-01	2021-03-31	89											280																	2021-01-20
2457	Migrated AAN: 2457	The Highland Council	The Highland Council	2021-01-01	2021-03-30	89	closed	MD-LOT	[unspecified - MD-LOT]	FALSE		2457_1	Impact Pile Driving	Other ([Unspecified - Migrated])	2021-01-01	2021-03-31	89											280																	2021-01-20
2457	Migrated AAN: 2457	The Highland Council	The Highland Council	2021-01-01	2021-03-30	89	closed	MD-LOT	[unspecified - MD-LOT]	FALSE		2457_1	Impact Pile Driving	Other ([Unspecified - Migrated])	2021-01-01	2021-03-31	89											280																	2021-01-20
2713	Migrated AAN: 2713	Abpmer	Abpmer	2021-01-01	2021-08-13	225	closed	NRW	[unspecified - NRW]	FALSE		2713_1	Impact Pile Driving	Other ([Unspecified - Migrated])	2021-01-01	2021-08-14	225		223	198																									2021-01-20		223	198
2457	Migrated AAN: 2457	The Highland Council	The Highland Council	2021-01-01	2021-03-30	89	closed	MD-LOT	[unspecified - MD-LOT]	FALSE		2457_1	Impact Pile Driving	Other ([Unspecified - Migrated])	2021-01-01	2021-03-31	89											280																	2021-01-19
2457	Migrated AAN: 2457	The Highland Council	The Highland Council	2021-01-01	2021-03-30	89	closed	MD-LOT	[unspecified - MD-LOT]	FALSE		2457_1	Impact Pile Driving	Other ([Unspecified - Migrated])	2021-01-01	2021-03-31	89											280																	2021-01-19
2457	Migrated AAN: 2457	The Highland Council	The Highland Council	2021-01-01	2021-03-30	89	closed	MD-LOT	[unspecified - MD-LOT]	FALSE		2457_1	Impact Pile Driving	Other ([Unspecified - Migrated])	2021-01-01	2021-03-31	89											280																	2021-01-19
2457	Migrated AAN: 2457	The Highland Council	The Highland Council	2021-01-01	2021-03-30	89	closed	MD-LOT	[unspecified - MD-LOT]	FALSE		2457_1	Impact Pile Driving	Other ([Unspecified - Migrated])	2021-01-01	2021-03-31	89											280																	2021-01-19
2713	Migrated AAN: 2713	Abpmer	Abpmer	2021-01-01	2021-08-13	225	closed	NRW	[unspecified - NRW]	FALSE		2713_1	Impact Pile Driving	Other ([Unspecified - Migrated])	2021-01-01	2021-08-14	225		223	198																									2021-01-19		223	198
2344	Migrated AAN: 2344	Hornsea Offshore Wind Farm Two (Orsted)	Hornsea Offshore Wind Farm Two (Orsted)	2021-01-01	2021-12-31	137	closed	MMO	[unspecified - MMO]	FALSE	The monopile foundation installation works are part of the construction of the Hornsea Project Two Offshore Wind Farm, consented under the awarded Development Consent Order and deemed Marine Licences. The works will take place between October 2020 and approximately December 2021. This proposed activity form covers the anticipated works in 2021. A separate form was submitted for 2020 (Activity Num…	2344_1	Impact Pile Driving	Mono	2021-01-01	2021-12-31	137		232	216								4000																	2021-01-18		232	216
2457	Migrated AAN: 2457	The Highland Council	The Highland Council	2021-01-01	2021-03-30	89	closed	MD-LOT	[unspecified - MD-LOT]	FALSE		2457_1	Impact Pile Driving	Other ([Unspecified - Migrated])	2021-01-01	2021-03-31	89											280																	2021-01-18
2457	Migrated AAN: 2457	The Highland Council	The Highland Council	2021-01-01	2021-03-30	89	closed	MD-LOT	[unspecified - MD-LOT]	FALSE		2457_1	Impact Pile Driving	Other ([Unspecified - Migrated])	2021-01-01	2021-03-31	89											280																	2021-01-18
2457	Migrated AAN: 2457	The Highland Council	The Highland Council	2021-01-01	2021-03-30	89	closed	MD-LOT	[unspecified - MD-LOT]	FALSE		2457_1	Impact Pile Driving	Other ([Unspecified - Migrated])	2021-01-01	2021-03-31	89											280																	2021-01-18
2457	Migrated AAN: 2457	The Highland Council	The Highland Council	2021-01-01	2021-03-30	89	closed	MD-LOT	[unspecified - MD-LOT]	FALSE		2457_1	Impact Pile Driving	Other ([Unspecified - Migrated])	2021-01-01	2021-03-31	89											280																	2021-01-18
2713	Migrated AAN: 2713	Abpmer	Abpmer	2021-01-01	2021-08-13	225	closed	NRW	[unspecified - NRW]	FALSE		2713_1	Impact Pile Driving	Other ([Unspecified - Migrated])	2021-01-01	2021-08-14	225		223	198																									2021-01-18		223	198
2457	Migrated AAN: 2457	The Highland Council	The Highland Council	2021-01-01	2021-03-30	89	closed	MD-LOT	[unspecified - MD-LOT]	FALSE		2457_1	Impact Pile Driving	Other ([Unspecified - Migrated])	2021-01-01	2021-03-31	89											280																	2021-01-17
2457	Migrated AAN: 2457	The Highland Council	The Highland Council	2021-01-01	2021-03-30	89	closed	MD-LOT	[unspecified - MD-LOT]	FALSE		2457_1	Impact Pile Driving	Other ([Unspecified - Migrated])	2021-01-01	2021-03-31	89											280																	2021-01-17
2457	Migrated AAN: 2457	The Highland Council	The Highland Council	2021-01-01	2021-03-30	89	closed	MD-LOT	[unspecified - MD-LOT]	FALSE		2457_1	Impact Pile Driving	Other ([Unspecified - Migrated])	2021-01-01	2021-03-31	89											280																	2021-01-17
2457	Migrated AAN: 2457	The Highland Council	The Highland Council	2021-01-01	2021-03-30	89	closed	MD-LOT	[unspecified - MD-LOT]	FALSE		2457_1	Impact Pile Driving	Other ([Unspecified - Migrated])	2021-01-01	2021-03-31	89											280																	2021-01-17
2344	Migrated AAN: 2344	Hornsea Offshore Wind Farm Two (Orsted)	Hornsea Offshore Wind Farm Two (Orsted)	2021-01-01	2021-12-31	137	closed	MMO	[unspecified - MMO]	FALSE	The monopile foundation installation works are part of the construction of the Hornsea Project Two Offshore Wind Farm, consented under the awarded Development Consent Order and deemed Marine Licences. The works will take place between October 2020 and approximately December 2021. This proposed activity form covers the anticipated works in 2021. A separate form was submitted for 2020 (Activity Num…	2344_1	Impact Pile Driving	Mono	2021-01-01	2021-12-31	137		232	216								4000																	2021-01-16		232	216
2457	Migrated AAN: 2457	The Highland Council	The Highland Council	2021-01-01	2021-03-30	89	closed	MD-LOT	[unspecified - MD-LOT]	FALSE		2457_1	Impact Pile Driving	Other ([Unspecified - Migrated])	2021-01-01	2021-03-31	89											280																	2021-01-16
2457	Migrated AAN: 2457	The Highland Council	The Highland Council	2021-01-01	2021-03-30	89	closed	MD-LOT	[unspecified - MD-LOT]	FALSE		2457_1	Impact Pile Driving	Other ([Unspecified - Migrated])	2021-01-01	2021-03-31	89											280																	2021-01-16
2457	Migrated AAN: 2457	The Highland Council	The Highland Council	2021-01-01	2021-03-30	89	closed	MD-LOT	[unspecified - MD-LOT]	FALSE		2457_1	Impact Pile Driving	Other ([Unspecified - Migrated])	2021-01-01	2021-03-31	89											280																	2021-01-16
2457	Migrated AAN: 2457	The Highland Council	The Highland Council	2021-01-01	2021-03-30	89	closed	MD-LOT	[unspecified - MD-LOT]	FALSE		2457_1	Impact Pile Driving	Other ([Unspecified - Migrated])	2021-01-01	2021-03-31	89											280																	2021-01-16
2713	Migrated AAN: 2713	Abpmer	Abpmer	2021-01-01	2021-08-13	225	closed	NRW	[unspecified - NRW]	FALSE		2713_1	Impact Pile Driving	Other ([Unspecified - Migrated])	2021-01-01	2021-08-14	225		223	198																									2021-01-16		223	198
2344	Migrated AAN: 2344	Hornsea Offshore Wind Farm Two (Orsted)	Hornsea Offshore Wind Farm Two (Orsted)	2021-01-01	2021-12-31	137	closed	MMO	[unspecified - MMO]	FALSE	The monopile foundation installation works are part of the construction of the Hornsea Project Two Offshore Wind Farm, consented under the awarded Development Consent Order and deemed Marine Licences. The works will take place between October 2020 and approximately December 2021. This proposed activity form covers the anticipated works in 2021. A separate form was submitted for 2020 (Activity Num…	2344_1	Impact Pile Driving	Mono	2021-01-01	2021-12-31	137		232	216								4000																	2021-01-15		232	216
2457	Migrated AAN: 2457	The Highland Council	The Highland Council	2021-01-01	2021-03-30	89	closed	MD-LOT	[unspecified - MD-LOT]	FALSE		2457_1	Impact Pile Driving	Other ([Unspecified - Migrated])	2021-01-01	2021-03-31	89											280																	2021-01-15
2457	Migrated AAN: 2457	The Highland Council	The Highland Council	2021-01-01	2021-03-30	89	closed	MD-LOT	[unspecified - MD-LOT]	FALSE		2457_1	Impact Pile Driving	Other ([Unspecified - Migrated])	2021-01-01	2021-03-31	89											280																	2021-01-15
2457	Migrated AAN: 2457	The Highland Council	The Highland Council	2021-01-01	2021-03-30	89	closed	MD-LOT	[unspecified - MD-LOT]	FALSE		2457_1	Impact Pile Driving	Other ([Unspecified - Migrated])	2021-01-01	2021-03-31	89											280																	2021-01-15
2457	Migrated AAN: 2457	The Highland Council	The Highland Council	2021-01-01	2021-03-30	89	closed	MD-LOT	[unspecified - MD-LOT]	FALSE		2457_1	Impact Pile Driving	Other ([Unspecified - Migrated])	2021-01-01	2021-03-31	89											280																	2021-01-15
2713	Migrated AAN: 2713	Abpmer	Abpmer	2021-01-01	2021-08-13	225	closed	NRW	[unspecified - NRW]	FALSE		2713_1	Impact Pile Driving	Other ([Unspecified - Migrated])	2021-01-01	2021-08-14	225		223	198																									2021-01-15		223	198
2407	Migrated AAN: 2407	Premier Marinas	Premier Marinas	2021-01-01	2021-03-30	85	closed	MMO	MLA/2017/00259/2, L/2018/00100/3	FALSE	L/2018/00100/3 MLA/2017/00259/2 - the activity has been split across two proposed activity forms. This submission covers activity completed between 01-01-2021 and 31-03-2021. The previous activity is covered on activity form 2406	2407_1	Impact Pile Driving	Other ([Unspecified - Migrated])	2021-01-01	2021-03-31	85																												2021-01-14
2457	Migrated AAN: 2457	The Highland Council	The Highland Council	2021-01-01	2021-03-30	89	closed	MD-LOT	[unspecified - MD-LOT]	FALSE		2457_1	Impact Pile Driving	Other ([Unspecified - Migrated])	2021-01-01	2021-03-31	89											280																	2021-01-14
2457	Migrated AAN: 2457	The Highland Council	The Highland Council	2021-01-01	2021-03-30	89	closed	MD-LOT	[unspecified - MD-LOT]	FALSE		2457_1	Impact Pile Driving	Other ([Unspecified - Migrated])	2021-01-01	2021-03-31	89											280																	2021-01-14
2457	Migrated AAN: 2457	The Highland Council	The Highland Council	2021-01-01	2021-03-30	89	closed	MD-LOT	[unspecified - MD-LOT]	FALSE		2457_1	Impact Pile Driving	Other ([Unspecified - Migrated])	2021-01-01	2021-03-31	89											280																	2021-01-14
2457	Migrated AAN: 2457	The Highland Council	The Highland Council	2021-01-01	2021-03-30	89	closed	MD-LOT	[unspecified - MD-LOT]	FALSE		2457_1	Impact Pile Driving	Other ([Unspecified - Migrated])	2021-01-01	2021-03-31	89											280																	2021-01-14
2713	Migrated AAN: 2713	Abpmer	Abpmer	2021-01-01	2021-08-13	225	closed	NRW	[unspecified - NRW]	FALSE		2713_1	Impact Pile Driving	Other ([Unspecified - Migrated])	2021-01-01	2021-08-14	225		223	198																									2021-01-14		223	198
2407	Migrated AAN: 2407	Premier Marinas	Premier Marinas	2021-01-01	2021-03-30	85	closed	MMO	MLA/2017/00259/2, L/2018/00100/3	FALSE	L/2018/00100/3 MLA/2017/00259/2 - the activity has been split across two proposed activity forms. This submission covers activity completed between 01-01-2021 and 31-03-2021. The previous activity is covered on activity form 2406	2407_1	Impact Pile Driving	Other ([Unspecified - Migrated])	2021-01-01	2021-03-31	85																												2021-01-13
2407	Migrated AAN: 2407	Premier Marinas	Premier Marinas	2021-01-01	2021-03-30	85	closed	MMO	MLA/2017/00259/2, L/2018/00100/3	FALSE	L/2018/00100/3 MLA/2017/00259/2 - the activity has been split across two proposed activity forms. This submission covers activity completed between 01-01-2021 and 31-03-2021. The previous activity is covered on activity form 2406	2407_1	Impact Pile Driving	Other ([Unspecified - Migrated])	2021-01-01	2021-03-31	85																												2021-01-13
2457	Migrated AAN: 2457	The Highland Council	The Highland Council	2021-01-01	2021-03-30	89	closed	MD-LOT	[unspecified - MD-LOT]	FALSE		2457_1	Impact Pile Driving	Other ([Unspecified - Migrated])	2021-01-01	2021-03-31	89											280																	2021-01-13
2457	Migrated AAN: 2457	The Highland Council	The Highland Council	2021-01-01	2021-03-30	89	closed	MD-LOT	[unspecified - MD-LOT]	FALSE		2457_1	Impact Pile Driving	Other ([Unspecified - Migrated])	2021-01-01	2021-03-31	89											280																	2021-01-13
2457	Migrated AAN: 2457	The Highland Council	The Highland Council	2021-01-01	2021-03-30	89	closed	MD-LOT	[unspecified - MD-LOT]	FALSE		2457_1	Impact Pile Driving	Other ([Unspecified - Migrated])	2021-01-01	2021-03-31	89											280																	2021-01-13
2457	Migrated AAN: 2457	The Highland Council	The Highland Council	2021-01-01	2021-03-30	89	closed	MD-LOT	[unspecified - MD-LOT]	FALSE		2457_1	Impact Pile Driving	Other ([Unspecified - Migrated])	2021-01-01	2021-03-31	89											280																	2021-01-13
2713	Migrated AAN: 2713	Abpmer	Abpmer	2021-01-01	2021-08-13	225	closed	NRW	[unspecified - NRW]	FALSE		2713_1	Impact Pile Driving	Other ([Unspecified - Migrated])	2021-01-01	2021-08-14	225		223	198																									2021-01-13		223	198
2407	Migrated AAN: 2407	Premier Marinas	Premier Marinas	2021-01-01	2021-03-30	85	closed	MMO	MLA/2017/00259/2, L/2018/00100/3	FALSE	L/2018/00100/3 MLA/2017/00259/2 - the activity has been split across two proposed activity forms. This submission covers activity completed between 01-01-2021 and 31-03-2021. The previous activity is covered on activity form 2406	2407_1	Impact Pile Driving	Other ([Unspecified - Migrated])	2021-01-01	2021-03-31	85																												2021-01-12
2407	Migrated AAN: 2407	Premier Marinas	Premier Marinas	2021-01-01	2021-03-30	85	closed	MMO	MLA/2017/00259/2, L/2018/00100/3	FALSE	L/2018/00100/3 MLA/2017/00259/2 - the activity has been split across two proposed activity forms. This submission covers activity completed between 01-01-2021 and 31-03-2021. The previous activity is covered on activity form 2406	2407_1	Impact Pile Driving	Other ([Unspecified - Migrated])	2021-01-01	2021-03-31	85																												2021-01-12
2407	Migrated AAN: 2407	Premier Marinas	Premier Marinas	2021-01-01	2021-03-30	85	closed	MMO	MLA/2017/00259/2, L/2018/00100/3	FALSE	L/2018/00100/3 MLA/2017/00259/2 - the activity has been split across two proposed activity forms. This submission covers activity completed between 01-01-2021 and 31-03-2021. The previous activity is covered on activity form 2406	2407_1	Impact Pile Driving	Other ([Unspecified - Migrated])	2021-01-01	2021-03-31	85																												2021-01-12
2457	Migrated AAN: 2457	The Highland Council	The Highland Council	2021-01-01	2021-03-30	89	closed	MD-LOT	[unspecified - MD-LOT]	FALSE		2457_1	Impact Pile Driving	Other ([Unspecified - Migrated])	2021-01-01	2021-03-31	89											280																	2021-01-12
2457	Migrated AAN: 2457	The Highland Council	The Highland Council	2021-01-01	2021-03-30	89	closed	MD-LOT	[unspecified - MD-LOT]	FALSE		2457_1	Impact Pile Driving	Other ([Unspecified - Migrated])	2021-01-01	2021-03-31	89											280																	2021-01-12
2457	Migrated AAN: 2457	The Highland Council	The Highland Council	2021-01-01	2021-03-30	89	closed	MD-LOT	[unspecified - MD-LOT]	FALSE		2457_1	Impact Pile Driving	Other ([Unspecified - Migrated])	2021-01-01	2021-03-31	89											280																	2021-01-12
2457	Migrated AAN: 2457	The Highland Council	The Highland Council	2021-01-01	2021-03-30	89	closed	MD-LOT	[unspecified - MD-LOT]	FALSE		2457_1	Impact Pile Driving	Other ([Unspecified - Migrated])	2021-01-01	2021-03-31	89											280																	2021-01-12
2713	Migrated AAN: 2713	Abpmer	Abpmer	2021-01-01	2021-08-13	225	closed	NRW	[unspecified - NRW]	FALSE		2713_1	Impact Pile Driving	Other ([Unspecified - Migrated])	2021-01-01	2021-08-14	225		223	198																									2021-01-12		223	198
2457	Migrated AAN: 2457	The Highland Council	The Highland Council	2021-01-01	2021-03-30	89	closed	MD-LOT	[unspecified - MD-LOT]	FALSE		2457_1	Impact Pile Driving	Other ([Unspecified - Migrated])	2021-01-01	2021-03-31	89											280																	2021-01-11
2457	Migrated AAN: 2457	The Highland Council	The Highland Council	2021-01-01	2021-03-30	89	closed	MD-LOT	[unspecified - MD-LOT]	FALSE		2457_1	Impact Pile Driving	Other ([Unspecified - Migrated])	2021-01-01	2021-03-31	89											280																	2021-01-11
2457	Migrated AAN: 2457	The Highland Council	The Highland Council	2021-01-01	2021-03-30	89	closed	MD-LOT	[unspecified - MD-LOT]	FALSE		2457_1	Impact Pile Driving	Other ([Unspecified - Migrated])	2021-01-01	2021-03-31	89											280																	2021-01-11
2457	Migrated AAN: 2457	The Highland Council	The Highland Council	2021-01-01	2021-03-30	89	closed	MD-LOT	[unspecified - MD-LOT]	FALSE		2457_1	Impact Pile Driving	Other ([Unspecified - Migrated])	2021-01-01	2021-03-31	89											280																	2021-01-11
2713	Migrated AAN: 2713	Abpmer	Abpmer	2021-01-01	2021-08-13	225	closed	NRW	[unspecified - NRW]	FALSE		2713_1	Impact Pile Driving	Other ([Unspecified - Migrated])	2021-01-01	2021-08-14	225		223	198																									2021-01-11		223	198
2344	Migrated AAN: 2344	Hornsea Offshore Wind Farm Two (Orsted)	Hornsea Offshore Wind Farm Two (Orsted)	2021-01-01	2021-12-31	137	closed	MMO	[unspecified - MMO]	FALSE	The monopile foundation installation works are part of the construction of the Hornsea Project Two Offshore Wind Farm, consented under the awarded Development Consent Order and deemed Marine Licences. The works will take place between October 2020 and approximately December 2021. This proposed activity form covers the anticipated works in 2021. A separate form was submitted for 2020 (Activity Num…	2344_1	Impact Pile Driving	Mono	2021-01-01	2021-12-31	137		232	216								4000																	2021-01-10		232	216
2457	Migrated AAN: 2457	The Highland Council	The Highland Council	2021-01-01	2021-03-30	89	closed	MD-LOT	[unspecified - MD-LOT]	FALSE		2457_1	Impact Pile Driving	Other ([Unspecified - Migrated])	2021-01-01	2021-03-31	89											280																	2021-01-10
2457	Migrated AAN: 2457	The Highland Council	The Highland Council	2021-01-01	2021-03-30	89	closed	MD-LOT	[unspecified - MD-LOT]	FALSE		2457_1	Impact Pile Driving	Other ([Unspecified - Migrated])	2021-01-01	2021-03-31	89											280																	2021-01-10
2457	Migrated AAN: 2457	The Highland Council	The Highland Council	2021-01-01	2021-03-30	89	closed	MD-LOT	[unspecified - MD-LOT]	FALSE		2457_1	Impact Pile Driving	Other ([Unspecified - Migrated])	2021-01-01	2021-03-31	89											280																	2021-01-10
2457	Migrated AAN: 2457	The Highland Council	The Highland Council	2021-01-01	2021-03-30	89	closed	MD-LOT	[unspecified - MD-LOT]	FALSE		2457_1	Impact Pile Driving	Other ([Unspecified - Migrated])	2021-01-01	2021-03-31	89											280																	2021-01-10
2407	Migrated AAN: 2407	Premier Marinas	Premier Marinas	2021-01-01	2021-03-30	85	closed	MMO	MLA/2017/00259/2, L/2018/00100/3	FALSE	L/2018/00100/3 MLA/2017/00259/2 - the activity has been split across two proposed activity forms. This submission covers activity completed between 01-01-2021 and 31-03-2021. The previous activity is covered on activity form 2406	2407_1	Impact Pile Driving	Other ([Unspecified - Migrated])	2021-01-01	2021-03-31	85																												2021-01-09
2457	Migrated AAN: 2457	The Highland Council	The Highland Council	2021-01-01	2021-03-30	89	closed	MD-LOT	[unspecified - MD-LOT]	FALSE		2457_1	Impact Pile Driving	Other ([Unspecified - Migrated])	2021-01-01	2021-03-31	89											280																	2021-01-09
2457	Migrated AAN: 2457	The Highland Council	The Highland Council	2021-01-01	2021-03-30	89	closed	MD-LOT	[unspecified - MD-LOT]	FALSE		2457_1	Impact Pile Driving	Other ([Unspecified - Migrated])	2021-01-01	2021-03-31	89											280																	2021-01-09
2457	Migrated AAN: 2457	The Highland Council	The Highland Council	2021-01-01	2021-03-30	89	closed	MD-LOT	[unspecified - MD-LOT]	FALSE		2457_1	Impact Pile Driving	Other ([Unspecified - Migrated])	2021-01-01	2021-03-31	89											280																	2021-01-09
2457	Migrated AAN: 2457	The Highland Council	The Highland Council	2021-01-01	2021-03-30	89	closed	MD-LOT	[unspecified - MD-LOT]	FALSE		2457_1	Impact Pile Driving	Other ([Unspecified - Migrated])	2021-01-01	2021-03-31	89											280																	2021-01-09
2713	Migrated AAN: 2713	Abpmer	Abpmer	2021-01-01	2021-08-13	225	closed	NRW	[unspecified - NRW]	FALSE		2713_1	Impact Pile Driving	Other ([Unspecified - Migrated])	2021-01-01	2021-08-14	225		223	198																									2021-01-09		223	198
2344	Migrated AAN: 2344	Hornsea Offshore Wind Farm Two (Orsted)	Hornsea Offshore Wind Farm Two (Orsted)	2021-01-01	2021-12-31	137	closed	MMO	[unspecified - MMO]	FALSE	The monopile foundation installation works are part of the construction of the Hornsea Project Two Offshore Wind Farm, consented under the awarded Development Consent Order and deemed Marine Licences. The works will take place between October 2020 and approximately December 2021. This proposed activity form covers the anticipated works in 2021. A separate form was submitted for 2020 (Activity Num…	2344_1	Impact Pile Driving	Mono	2021-01-01	2021-12-31	137		232	216								4000																	2021-01-08		232	216
2407	Migrated AAN: 2407	Premier Marinas	Premier Marinas	2021-01-01	2021-03-30	85	closed	MMO	MLA/2017/00259/2, L/2018/00100/3	FALSE	L/2018/00100/3 MLA/2017/00259/2 - the activity has been split across two proposed activity forms. This submission covers activity completed between 01-01-2021 and 31-03-2021. The previous activity is covered on activity form 2406	2407_1	Impact Pile Driving	Other ([Unspecified - Migrated])	2021-01-01	2021-03-31	85																												2021-01-08
2407	Migrated AAN: 2407	Premier Marinas	Premier Marinas	2021-01-01	2021-03-30	85	closed	MMO	MLA/2017/00259/2, L/2018/00100/3	FALSE	L/2018/00100/3 MLA/2017/00259/2 - the activity has been split across two proposed activity forms. This submission covers activity completed between 01-01-2021 and 31-03-2021. The previous activity is covered on activity form 2406	2407_1	Impact Pile Driving	Other ([Unspecified - Migrated])	2021-01-01	2021-03-31	85																												2021-01-08
2457	Migrated AAN: 2457	The Highland Council	The Highland Council	2021-01-01	2021-03-30	89	closed	MD-LOT	[unspecified - MD-LOT]	FALSE		2457_1	Impact Pile Driving	Other ([Unspecified - Migrated])	2021-01-01	2021-03-31	89											280																	2021-01-08
2457	Migrated AAN: 2457	The Highland Council	The Highland Council	2021-01-01	2021-03-30	89	closed	MD-LOT	[unspecified - MD-LOT]	FALSE		2457_1	Impact Pile Driving	Other ([Unspecified - Migrated])	2021-01-01	2021-03-31	89											280																	2021-01-08
2457	Migrated AAN: 2457	The Highland Council	The Highland Council	2021-01-01	2021-03-30	89	closed	MD-LOT	[unspecified - MD-LOT]	FALSE		2457_1	Impact Pile Driving	Other ([Unspecified - Migrated])	2021-01-01	2021-03-31	89											280																	2021-01-08
2457	Migrated AAN: 2457	The Highland Council	The Highland Council	2021-01-01	2021-03-30	89	closed	MD-LOT	[unspecified - MD-LOT]	FALSE		2457_1	Impact Pile Driving	Other ([Unspecified - Migrated])	2021-01-01	2021-03-31	89											280																	2021-01-08
2713	Migrated AAN: 2713	Abpmer	Abpmer	2021-01-01	2021-08-13	225	closed	NRW	[unspecified - NRW]	FALSE		2713_1	Impact Pile Driving	Other ([Unspecified - Migrated])	2021-01-01	2021-08-14	225		223	198																									2021-01-08		223	198
2344	Migrated AAN: 2344	Hornsea Offshore Wind Farm Two (Orsted)	Hornsea Offshore Wind Farm Two (Orsted)	2021-01-01	2021-12-31	137	closed	MMO	[unspecified - MMO]	FALSE	The monopile foundation installation works are part of the construction of the Hornsea Project Two Offshore Wind Farm, consented under the awarded Development Consent Order and deemed Marine Licences. The works will take place between October 2020 and approximately December 2021. This proposed activity form covers the anticipated works in 2021. A separate form was submitted for 2020 (Activity Num…	2344_1	Impact Pile Driving	Mono	2021-01-01	2021-12-31	137		232	216								4000																	2021-01-07		232	216
2455	Migrated AAN: 2455	The Clacton Pier Company Ltd	The Clacton Pier Company Ltd	2021-01-01	2021-11-13	60	closed	MMO	MLA/2020/00330	FALSE	MMO MLA/2020/00330	2455_1	Impact Pile Driving	Other ([Unspecified - Migrated])	2021-01-01	2021-11-13	60																												2021-01-07		88	88
2457	Migrated AAN: 2457	The Highland Council	The Highland Council	2021-01-01	2021-03-30	89	closed	MD-LOT	[unspecified - MD-LOT]	FALSE		2457_1	Impact Pile Driving	Other ([Unspecified - Migrated])	2021-01-01	2021-03-31	89											280																	2021-01-07
2457	Migrated AAN: 2457	The Highland Council	The Highland Council	2021-01-01	2021-03-30	89	closed	MD-LOT	[unspecified - MD-LOT]	FALSE		2457_1	Impact Pile Driving	Other ([Unspecified - Migrated])	2021-01-01	2021-03-31	89											280																	2021-01-07
2457	Migrated AAN: 2457	The Highland Council	The Highland Council	2021-01-01	2021-03-30	89	closed	MD-LOT	[unspecified - MD-LOT]	FALSE		2457_1	Impact Pile Driving	Other ([Unspecified - Migrated])	2021-01-01	2021-03-31	89											280																	2021-01-07
2457	Migrated AAN: 2457	The Highland Council	The Highland Council	2021-01-01	2021-03-30	89	closed	MD-LOT	[unspecified - MD-LOT]	FALSE		2457_1	Impact Pile Driving	Other ([Unspecified - Migrated])	2021-01-01	2021-03-31	89											280																	2021-01-07
2713	Migrated AAN: 2713	Abpmer	Abpmer	2021-01-01	2021-08-13	225	closed	NRW	[unspecified - NRW]	FALSE		2713_1	Impact Pile Driving	Other ([Unspecified - Migrated])	2021-01-01	2021-08-14	225		223	198																									2021-01-07		223	198
2407	Migrated AAN: 2407	Premier Marinas	Premier Marinas	2021-01-01	2021-03-30	85	closed	MMO	MLA/2017/00259/2, L/2018/00100/3	FALSE	L/2018/00100/3 MLA/2017/00259/2 - the activity has been split across two proposed activity forms. This submission covers activity completed between 01-01-2021 and 31-03-2021. The previous activity is covered on activity form 2406	2407_1	Impact Pile Driving	Other ([Unspecified - Migrated])	2021-01-01	2021-03-31	85																												2021-01-06
2457	Migrated AAN: 2457	The Highland Council	The Highland Council	2021-01-01	2021-03-30	89	closed	MD-LOT	[unspecified - MD-LOT]	FALSE		2457_1	Impact Pile Driving	Other ([Unspecified - Migrated])	2021-01-01	2021-03-31	89											280																	2021-01-06
2457	Migrated AAN: 2457	The Highland Council	The Highland Council	2021-01-01	2021-03-30	89	closed	MD-LOT	[unspecified - MD-LOT]	FALSE		2457_1	Impact Pile Driving	Other ([Unspecified - Migrated])	2021-01-01	2021-03-31	89											280																	2021-01-06
2457	Migrated AAN: 2457	The Highland Council	The Highland Council	2021-01-01	2021-03-30	89	closed	MD-LOT	[unspecified - MD-LOT]	FALSE		2457_1	Impact Pile Driving	Other ([Unspecified - Migrated])	2021-01-01	2021-03-31	89											280																	2021-01-06
2457	Migrated AAN: 2457	The Highland Council	The Highland Council	2021-01-01	2021-03-30	89	closed	MD-LOT	[unspecified - MD-LOT]	FALSE		2457_1	Impact Pile Driving	Other ([Unspecified - Migrated])	2021-01-01	2021-03-31	89											280																	2021-01-06
2713	Migrated AAN: 2713	Abpmer	Abpmer	2021-01-01	2021-08-13	225	closed	NRW	[unspecified - NRW]	FALSE		2713_1	Impact Pile Driving	Other ([Unspecified - Migrated])	2021-01-01	2021-08-14	225		223	198																									2021-01-06		223	198
2457	Migrated AAN: 2457	The Highland Council	The Highland Council	2021-01-01	2021-03-30	89	closed	MD-LOT	[unspecified - MD-LOT]	FALSE		2457_1	Impact Pile Driving	Other ([Unspecified - Migrated])	2021-01-01	2021-03-31	89											280																	2021-01-05
2457	Migrated AAN: 2457	The Highland Council	The Highland Council	2021-01-01	2021-03-30	89	closed	MD-LOT	[unspecified - MD-LOT]	FALSE		2457_1	Impact Pile Driving	Other ([Unspecified - Migrated])	2021-01-01	2021-03-31	89											280																	2021-01-05
2457	Migrated AAN: 2457	The Highland Council	The Highland Council	2021-01-01	2021-03-30	89	closed	MD-LOT	[unspecified - MD-LOT]	FALSE		2457_1	Impact Pile Driving	Other ([Unspecified - Migrated])	2021-01-01	2021-03-31	89											280																	2021-01-05
2457	Migrated AAN: 2457	The Highland Council	The Highland Council	2021-01-01	2021-03-30	89	closed	MD-LOT	[unspecified - MD-LOT]	FALSE		2457_1	Impact Pile Driving	Other ([Unspecified - Migrated])	2021-01-01	2021-03-31	89											280																	2021-01-05
2713	Migrated AAN: 2713	Abpmer	Abpmer	2021-01-01	2021-08-13	225	closed	NRW	[unspecified - NRW]	FALSE		2713_1	Impact Pile Driving	Other ([Unspecified - Migrated])	2021-01-01	2021-08-14	225		223	198																									2021-01-05		223	198
2457	Migrated AAN: 2457	The Highland Council	The Highland Council	2021-01-01	2021-03-30	89	closed	MD-LOT	[unspecified - MD-LOT]	FALSE		2457_1	Impact Pile Driving	Other ([Unspecified - Migrated])	2021-01-01	2021-03-31	89											280																	2021-01-04
2457	Migrated AAN: 2457	The Highland Council	The Highland Council	2021-01-01	2021-03-30	89	closed	MD-LOT	[unspecified - MD-LOT]	FALSE		2457_1	Impact Pile Driving	Other ([Unspecified - Migrated])	2021-01-01	2021-03-31	89											280																	2021-01-04
2457	Migrated AAN: 2457	The Highland Council	The Highland Council	2021-01-01	2021-03-30	89	closed	MD-LOT	[unspecified - MD-LOT]	FALSE		2457_1	Impact Pile Driving	Other ([Unspecified - Migrated])	2021-01-01	2021-03-31	89											280																	2021-01-04
2457	Migrated AAN: 2457	The Highland Council	The Highland Council	2021-01-01	2021-03-30	89	closed	MD-LOT	[unspecified - MD-LOT]	FALSE		2457_1	Impact Pile Driving	Other ([Unspecified - Migrated])	2021-01-01	2021-03-31	89											280																	2021-01-04
2476	Migrated AAN: 2476	Rps Group	Rps Group	2021-01-01	2021-02-28	58	closed	MD-LOT	07075/20/1	FALSE	Marine Licence Number 07075/20/1	2476_1	Impact Pile Driving	Other ([Unspecified - Migrated])	2021-01-01	2021-02-28	58		228	195								240																	2021-01-04		162	183
2713	Migrated AAN: 2713	Abpmer	Abpmer	2021-01-01	2021-08-13	225	closed	NRW	[unspecified - NRW]	FALSE		2713_1	Impact Pile Driving	Other ([Unspecified - Migrated])	2021-01-01	2021-08-14	225		223	198																									2021-01-04		223	198
2457	Migrated AAN: 2457	The Highland Council	The Highland Council	2021-01-01	2021-03-30	89	closed	MD-LOT	[unspecified - MD-LOT]	FALSE		2457_1	Impact Pile Driving	Other ([Unspecified - Migrated])	2021-01-01	2021-03-31	89											280																	2021-01-03
2457	Migrated AAN: 2457	The Highland Council	The Highland Council	2021-01-01	2021-03-30	89	closed	MD-LOT	[unspecified - MD-LOT]	FALSE		2457_1	Impact Pile Driving	Other ([Unspecified - Migrated])	2021-01-01	2021-03-31	89											280																	2021-01-03
2457	Migrated AAN: 2457	The Highland Council	The Highland Council	2021-01-01	2021-03-30	89	closed	MD-LOT	[unspecified - MD-LOT]	FALSE		2457_1	Impact Pile Driving	Other ([Unspecified - Migrated])	2021-01-01	2021-03-31	89											280																	2021-01-03
2457	Migrated AAN: 2457	The Highland Council	The Highland Council	2021-01-01	2021-03-30	89	closed	MD-LOT	[unspecified - MD-LOT]	FALSE		2457_1	Impact Pile Driving	Other ([Unspecified - Migrated])	2021-01-01	2021-03-31	89											280																	2021-01-03
2457	Migrated AAN: 2457	The Highland Council	The Highland Council	2021-01-01	2021-03-30	89	closed	MD-LOT	[unspecified - MD-LOT]	FALSE		2457_1	Impact Pile Driving	Other ([Unspecified - Migrated])	2021-01-01	2021-03-31	89											280																	2021-01-02
2457	Migrated AAN: 2457	The Highland Council	The Highland Council	2021-01-01	2021-03-30	89	closed	MD-LOT	[unspecified - MD-LOT]	FALSE		2457_1	Impact Pile Driving	Other ([Unspecified - Migrated])	2021-01-01	2021-03-31	89											280																	2021-01-02
2457	Migrated AAN: 2457	The Highland Council	The Highland Council	2021-01-01	2021-03-30	89	closed	MD-LOT	[unspecified - MD-LOT]	FALSE		2457_1	Impact Pile Driving	Other ([Unspecified - Migrated])	2021-01-01	2021-03-31	89											280																	2021-01-02
2457	Migrated AAN: 2457	The Highland Council	The Highland Council	2021-01-01	2021-03-30	89	closed	MD-LOT	[unspecified - MD-LOT]	FALSE		2457_1	Impact Pile Driving	Other ([Unspecified - Migrated])	2021-01-01	2021-03-31	89											280																	2021-01-02
2713	Migrated AAN: 2713	Abpmer	Abpmer	2021-01-01	2021-08-13	225	closed	NRW	[unspecified - NRW]	FALSE		2713_1	Impact Pile Driving	Other ([Unspecified - Migrated])	2021-01-01	2021-08-14	225		223	198																									2021-01-02		223	198
2457	Migrated AAN: 2457	The Highland Council	The Highland Council	2021-01-01	2021-03-30	89	closed	MD-LOT	[unspecified - MD-LOT]	FALSE		2457_1	Impact Pile Driving	Other ([Unspecified - Migrated])	2021-01-01	2021-03-31	89											280																	2021-01-01
2457	Migrated AAN: 2457	The Highland Council	The Highland Council	2021-01-01	2021-03-30	89	closed	MD-LOT	[unspecified - MD-LOT]	FALSE		2457_1	Impact Pile Driving	Other ([Unspecified - Migrated])	2021-01-01	2021-03-31	89											280																	2021-01-01
2457	Migrated AAN: 2457	The Highland Council	The Highland Council	2021-01-01	2021-03-30	89	closed	MD-LOT	[unspecified - MD-LOT]	FALSE		2457_1	Impact Pile Driving	Other ([Unspecified - Migrated])	2021-01-01	2021-03-31	89											280																	2021-01-01
2457	Migrated AAN: 2457	The Highland Council	The Highland Council	2021-01-01	2021-03-30	89	closed	MD-LOT	[unspecified - MD-LOT]	FALSE		2457_1	Impact Pile Driving	Other ([Unspecified - Migrated])	2021-01-01	2021-03-31	89											280																	2021-01-01
2713	Migrated AAN: 2713	Abpmer	Abpmer	2021-01-01	2021-08-13	225	closed	NRW	[unspecified - NRW]	FALSE		2713_1	Impact Pile Driving	Other ([Unspecified - Migrated])	2021-01-01	2021-08-14	225		223	198																									2021-01-01		223	198
[truncated: 17 more columns]
